# Supplementary material for: Transposon Insertion Site Sequencing of Providencia stuartii: Essential Genes, Fitness Factors for Catheter-Associated Urinary Tract Infection, and the Impact of Polymicrobial Infection on Fitness Requirements
Source: mSphere. 2020 May 27;5(3):e00412-20. doi: 10.1128/mSphere.00412-20 (PMC7253602; doi:10.1128/mSphere.00412-20)
Supplement: TABLE S1 [file mSphere.00412-20-st001.xlsx]

## Sheet: Full dataset with COG
ORF	Old_RefSeqID	Gene	Product	length	TAcounts	NumInser	UniqueNumInser	EstEssential	Meaninput	MeanSSBladder	SSBladderFC	SSBladderpadj	SSB_Defect	MeanSSKidney	SSKidneyFC	SSKidneypadj	SSK_Defect	MeanCOBladder	COBladderFC	COBladderpadj	COB_Defect	MeanCOKidney	COKidneyFC	COKidneypadj	COK_Defect	SS_Defect	CO_Defect	GO	KO	COG	COGcat	COGdesc
Chromosome
BGK56_RS00030	BGK56_00030	-	alternative bacteriophage tail fiber C-terminus	1141	71	80	40	0	1096.75	1.14161	1.59703	0.00700291	0	0	3.48324	6.30643e-09	0	3.90144	2.6781	1.23813e-05	0									-
BGK56_RS00035	BGK56_00035	-	hypothetical protein	279	30	6	6	0	686.441									1.69032	2.61601	0.000274555	0									-
BGK56_RS00040	BGK56_00040		hypothetical protein	224	15			0
BGK56_RS00045	BGK56_00045		Acyl-CoA hydrolase (EC 3.1.2.20)	323	18			0																				GO:0047617|acyl-CoA hydrolase activity	K01073
BGK56_RS00050	BGK56_00050	yddE [C]	Phenazine biosynthesis protein PhzF like	632	40	24	19	0	509.555	0	19.9504	1.7e-09	0																	COG0384	R	Predicted epimerase PhzC/PhzF homolog
BGK56_RS00055	BGK56_00055	yclF [H]	Di-tripeptide/cation symporter	1225	65	50	34	0	4223.43	65.8308	5.02886	0	0	52529.1	8.7433	0	0	55.0239	8.11934	0	0	0	15.779	0	0				K03305	COG3104	E	Dipeptide/tripeptide permease
BGK56_RS00060	BGK56_00060	mdtG [H]	Multidrug resistance protein MdtG	975	68	64	41	0	2845.45	70.4117	4.1852	8.96e-11	0	17.9012	6.49717	5.1713e-15	0	23.7385	6.91975	4.76643e-14	0	8.3611	7.32576	0	0				K08161	COG2310	T	Uncharacterized proteins involved in stress response homologs of TerZ and putative cAMP-binding protein CABP1
BGK56_RS00065	BGK56_00065		Lipid A biosynthesis lauroyl acyltransferase (EC 2.3.1.241)	755	47			1																					K02517,K12974
BGK56_RS00070	BGK56_00070		Tetrathionate reductase two-component response regulator	476	20			0																					K11712,K13041
BGK56_RS00075	BGK56_00075	fixL [H]	Tetrathionate reductase sensory transduction histidine kinase	1395	95	72	49	0	1464.29	0	4.71794	0	0	0	9.66985	0	0	54.0901	6.26336	0	0								K13040,K13532	COG0642	T	Signal transduction histidine kinase
BGK56_RS00080	BGK56_00080	hmeA [H]	Tetrathionate reductase subunit B	589	34	21	15	0	521.159					0	18.2482	5.53155e-14	0												K04014,K08358,K16293	COG0437	C	Fe-S-cluster-containing hydrogenase components 1
BGK56_RS00085	BGK56_00085	-	Tetrathionate reductase subunit C	836	50	41	30	0	555.537	0	9.92919	0	0																K08359	COG3301	P	Formate-dependent nitrite reductase membrane component
BGK56_RS00090	BGK56_00090	ynfE [H]	Tetrathionate reductase subunit A	2468	125	104	69	0	903.882	0.941257	3.40168	0	0	3.39183	6.10944	0	0												K08352,K08357	COG0243	C	Anaerobic dehydrogenases typically selenocysteine-containing
BGK56_RS00095	BGK56_00095		putative membrane protein	819	56			0																					K08970
BGK56_RS00100	BGK56_00100		Putative periplasmic or exported protein	505	35			0																					K06925
BGK56_RS00105	BGK56_00105	yceA [C]	Rhodanese-related sulfurtransferases	836	60	66	42	0	28544	2034.57	5.88451	9.34e-16	0	269.887	19.9085	0	0	210.714	14.0578	0	0	9.40605	13.8047	0	0				K07146	COG1108	P	ABC-type Mn2+/Zn2+ transport systems permease components
BGK56_RS00110	BGK56_00110		Transcriptional regulator, LuxA family	474	63			0
BGK56_RS00115	BGK56_00115	bssS	Biofilm regulator BssS	203	12			1																					K12148
BGK56_RS00120	BGK56_00120	pyrC [H]	Dihydroorotase (EC 3.5.2.3)	839	50	54	29	0	5523.72	91.4752	6.81733	9.34e-16	0	332.704	15.4184	0	0	73.7541	14.0152	0	0	6.41261	17.7953	0	0			GO:0004151|dihydroorotase activity	K01465	COG0418	F	Dihydroorotase
BGK56_RS00130	BGK56_00130		hypothetical protein	577	67	23	19	0	841.681	9.47607	1.93481	0.038658	0	103.991	3.03375	0.00420968	0	15.7501	4.67446	0.00035696	0
BGK56_RS00135	BGK56_00135		hypothetical protein	227	19			0
BGK56_RS00140	BGK56_00140			59	4			0
BGK56_RS00145	BGK56_00145	atsA [H]	Arylsulfatase (EC 3.1.6.1)	1371	95	70	52	0	1142.44	0	3.87215	9.72e-11	0	0	7.93444	0	0											GO:0004065|arylsulfatase activity	K01130,K01138	COG3119	P	Arylsulfatase A and related enzymes
BGK56_RS00150	BGK56_00150		Putative arylsulfatase regulator	949	65			0																					K06871
BGK56_RS00160	BGK56_00160	ylaC [H]	Inner membrane protein YlaC	414	36	29	18	0	2497.26	0	4.48268	5.65e-06	0	2.5366	9.70123	6.06573e-13	0													-
BGK56_RS00165	BGK56_00165	cspC [H]	Cold shock protein of CSP family => CspC (naming convention as in E.coli)	169	3	6	3	0	8056.38	0	5.26047	0.0482573	0	0	10.9833	1.2867e-05	0												K03704	COG1278	K	Cold shock proteins
BGK56_RS00170	BGK56_00170	dsrB [H]	DsrB protein	152	11	10	6	0	2536.99	0	6.50854	0.0138155	0	0	39.8036	1.59436e-06	1									1				-
BGK56_RS00175	BGK56_00175		Mg(2+)-transport-ATPase-associated protein MgtC	558	37			0																					K07507
BGK56_RS00180	BGK56_00180	mgtB [H]	Mg(2+) transport ATPase, P-type (EC 3.6.3.2)	2168	134	103	73	0	2656.4	5.80032	3.59297	0	0	3.73178	6.46752	0	0	523.613	5.02563	0	0	10.501	5.96094	0	0			GO:0015444|magnesium-importing ATPase activity	K01531	COG0474	P	Cation transport ATPase
BGK56_RS00185	BGK56_00185		hypothetical protein	675	63			1
BGK56_RS00190	BGK56_00190	-	hypothetical protein	251	14	14	9	0	3325.87	0	38.7521	1.8e-06	1	0	78.7892	6.26941e-15	1									1				-
BGK56_RS00195	BGK56_00195	fliZ [H]	Regulator of sigma S factor FliZ	409	32	47	22	0	13414.8	2.18985	4.32082	1.19e-13	0	13.72	5.86842	2.43229e-12	0	1219.09	8.522	0	0	5467.59	5.17329	0	0				K02425	-
BGK56_RS00200	BGK56_00200	putA [H]	Transcriptional repressor of PutA and PutP / Proline dehydrogenase (EC 1.5.5.2) / Delta-1-pyrroline-5-carboxylate dehydrogenase (EC 1.2.1.88)	3186	198	189	126	0	13168.8	2912.11	7.62744	0	0	5695.81	11.7185	0	0	2575.05	9.92705	0	0	48.481	13.4344	0	0				K13821	COG4230	C	Delta 1-pyrroline-5-carboxylate dehydrogenase
BGK56_RS00205	BGK56_00205	putP [H]	Proline/sodium symporter PutP (TC 2.A.21.2.1) @ Propionate/sodium symporter	1187	100	80	56	0	2940.8	604.183	5.82397	0	0	6.65939	10.6575	0	0	15.3766	10.7674	0	0	7.92307	12.4799	0	0				K03307,K11928	COG0591	ER	Na+/proline symporter
BGK56_RS00210	BGK56_00210	dcmA [H]	hypothetical protein	596	38	26	17	0	1158.09	1.81712	8.73444	2.69e-10	0	0	28.4553	0	1									1			K00799,K17070	COG0625	O	Glutathione S-transferase
BGK56_RS00215	BGK56_00215	cycA [H]	D-serine/D-alanine/glycine transporter	1122	73	65	42	0	2771.77	19.4462	2.72368	1.46e-06	0	13.5881	3.93766	5.98848e-07	0	15558.2	5.68578	6.53307e-10	0	30.2533	9.87306	0	0				K03293,K11734,K11737,K16234	COG1113	E	Gamma-aminobutyrate permease and related permeases
BGK56_RS00220	BGK56_00220			59	2	5	2	0	9739.09	43.7749	1.98982	0.215229	0	10.9057	1.8869	0.21075	0	20.376	1.95012	0.282624	0	6.25701	2.36247	0.038669	0
BGK56_RS00225	BGK56_00225		hypothetical protein	303	34	18	11	0	1058.08	0	15.6803	3.25e-13	0	0	24.5789	0	1	17.9912	12.3	9.76216e-10	0					1
BGK56_RS00230	BGK56_00230	sgcX [H]	Putative sgc region protein sgcX	896	65	42	32	0	1727.61	7.56193	2.23373	0.000530228	0	7.98904	5.62029	1.78469e-11	0	34096	3.77061	1.52215e-07	0	207060	2.44466	7.5722e-05	0				K01179	COG1363	G	Cellulase M and related proteins
BGK56_RS00235	BGK56_00235		PTS system, IIB component	222	13			0																					K02774
BGK56_RS00240	BGK56_00240	sgcC [H]	PTS system, IIC component	1050	83	58	42	0	1929.87	2.37439	6.95756	0	0	0	12.327	0	0	17.1849	10.3577	0	0	0.142188	9.91303	0	0				K02775	COG3775	G	Phosphotransferase system galactitol-specific IIC component
BGK56_RS00245	BGK56_00245	sgcQ [H]	Putative nucleoside triphosphatase	644	47	26	21	0	739.937	9.62134	5.53409	4.51e-09	0	3.89369	7.62137	2.27284e-10	0												K06971	COG0434	R	Predicted TIM-barrel enzyme
BGK56_RS00250	BGK56_00250		PTS system, IIA component	347	27			0																					K02773,K02821
BGK56_RS00255	BGK56_00255		Ribulose-phosphate 3-epimerase (EC 5.1.3.1)	503	41			0																				GO:0004750|ribulose-phosphate 3-epimerase activity	K14587
BGK56_RS00260	BGK56_00260	sgcR [H]	Putative sgc region transcriptional regulator	618	42	14	13	0	852.589	0	1.78542	0.24104	0	0	1.86298	0.534983	0													COG1349	KG	Transcriptional regulators of sugar metabolism
BGK56_RS00265	BGK56_00265		hypothetical protein	265	28			0
BGK56_RS00270				179	13			1
BGK56_RS00275	BGK56_00270		hypothetical protein	395	34			0
BGK56_RS00280				201	10			0
BGK56_RS00285	BGK56_00275		hypothetical protein	351	40			0
BGK56_RS00290	BGK56_00280	rhsE [H]	Rhs-family protein	529	50	27	23	0	612.762	3.09133	2.28734	0.00266269	0																	COG3209	M	Rhs family protein
BGK56_RS00295	BGK56_00285		Rhs-family protein	423	23			0
BGK56_RS00300	BGK56_00290	yagA [C]	Transposase	886	59	8	6	0	1127.51	41.5315	346.029	0.123052	1													1			K07497	COG2801	L	Transposase and inactivated derivatives
BGK56_RS00310	BGK56_00300		hypothetical protein	198	10			1
BGK56_RS00315	BGK56_00305	-	hypothetical protein	347	33	30	21	0	1926.09	0	5.37283	1.06e-11	0	13.7146	5.80882	8.27586e-08	0	84.5325	11.7317	4.63539e-09	0	135.898	10.278	2.84052e-13	0					-
BGK56_RS00320	BGK56_00310	rhsB [H]	Rhs-family protein	3812	259	222	143	0	4749.24	4.9218	4.8952	0	0	8.17564	10.7613	0	0	684.356	7.63416	0	0	113.539	8.09066	0	0					COG3209	M	Rhs family protein
BGK56_RS00325	BGK56_00315		hypothetical protein	284	18			0
BGK56_RS00330	BGK56_00320		hypothetical protein	968	62			0
BGK56_RS00335	BGK56_00325	-	VgrG protein	1686	110	80	55	0	3508.06	0	4.41894	0	0	0	8.80327	0	0	39.9056	5.73948	0	0	2.08059	7.95634	0	0				K11904	COG3501	S	Uncharacterized protein conserved in bacteria
BGK56_RS00340	BGK56_00330		Hcp	414	19			0																					K11903
BGK56_RS00345	BGK56_00335	-	Sigma-fimbriae tip adhesin	795	71	50	37	0	2315.4	0.12568	6.71292	6.11e-15	0	0	13.2456	0	0	26.0096	5.71292	1.54139e-10	0									-
BGK56_RS00350	BGK56_00340	yraJ [H]	Sigma-fimbriae usher protein	1916	161	116	78	0	1340.11	3.15441	3.95945	0	0	0	10.5756	0	0												K07347	COG3188	NU	P pilus assembly protein porin PapC
BGK56_RS00355	BGK56_00345	yqiH [C]	Sigma-fimbriae chaperone protein	570	42	33	20	0	3671.34	2.01738	2.94901	8e-06	0	0	6.28214	0	0												K07346	COG3121	NU	P pilus assembly protein chaperone PapD
BGK56_RS00360				380	19			0
BGK56_RS00365	BGK56_00355	flhD [H]	Flagellar transcriptional activator FlhD	277	20	18	12	0	1494.2	0	22.9822	8.56e-15	1	0	38.2186	0	1									1			K02403	-
BGK56_RS00370	BGK56_00360	flhC [H]	Flagellar transcriptional activator FlhC	469	37	23	20	0	623.438	0	5.86991	1.66e-07	0																K02402	-
BGK56_RS00375	BGK56_00365		Flagellar motor rotation protein MotA	709	46			0																					K02556
BGK56_RS00380	BGK56_00370	motB [H]	Flagellar motor rotation protein MotB	762	46	29	20	0	688.354	0	2.46368	0.013577	0																K02557	COG1360	N	Flagellar motor protein
BGK56_RS00385	BGK56_00375		Signal transduction histidine kinase CheA	1659	86			0																					K03407
BGK56_RS00390	BGK56_00380		Positive regulator of CheA protein activity (CheW)	397	30			0																					K03408
BGK56_RS00395	BGK56_00385		Methyl-accepting chemotaxis sensor/transducer protein	1347	89			0																					K03406,K03776,K05874,K05875
BGK56_RS00400	BGK56_00390	tar [H]	Methyl-accepting chemotaxis protein I (serine chemoreceptor protein)	1251	82	54	39	0	3967.79	566.831	3.72618	1.28e-11	0	4.02174	11.1438	0	0	13781.4	9.19382	1.70009e-11	0	1180.87	5.00657	3.82042e-14	0				K03406,K05874,K05875,K05876,K05877	COG0840	NT	Methyl-accepting chemotaxis protein
BGK56_RS00405	BGK56_00395	cheR [H]	Chemotaxis protein methyltransferase CheR (EC 2.1.1.80)	668	42	26	20	0	703.951	0	10.4629	1.07e-13	0	19.7112	13.148	0	0											GO:0008983|protein-glutamate O-methyltransferase activity	K00575	COG1352	NT	Methylase of chemotaxis methyl-accepting proteins
BGK56_RS00410	BGK56_00400		Chemotaxis response regulator protein-glutamate methylesterase CheB (EC 3.1.1.61)	853	41			0																				GO:0008984|protein-glutamate methylesterase activity	K03412
BGK56_RS00415	BGK56_00405		Chemotaxis regulator - transmits chemoreceptor signals to flagellar motor components CheY	313	15			0																					K03413
BGK56_RS00420	BGK56_00410		Chemotaxis response - phosphatase CheZ	510	27			0																					K03414
BGK56_RS00425	BGK56_00415	-	hypothetical protein	445	30	23	17	0	886.733	0	19.5209	0	0	0	29.6349	0	1									1				-
BGK56_RS00430	BGK56_00420		Flagellar biosynthesis protein FlhB	920	50			0																					K02401
BGK56_RS00435	BGK56_00425	flhA [H]	Flagellar biosynthesis protein FlhA	1676	99	70	50	0	2444.97	0.340422	4.77003	0	0	13.5912	10.0963	0	0	36.9473	7.05468	0	0								K02400	COG1298	NU	Flagellar biosynthesis pathway component FlhA
BGK56_RS00440	BGK56_00430		Flagellar biosynthesis protein FlgN	356	20			0																					K02399
BGK56_RS00445	BGK56_00435	flgM [H]	Negative regulator of flagellin synthesis FlgM (anti-sigma28)	241	13	10	5	0	1915.74	0	5.16412	0.00019344	0	0	28.2358	0.000189629	1									1			K02398	COG2747	KNU	Negative regulator of flagellin synthesis (anti-sigma28 factor)
BGK56_RS00450	BGK56_00440		Flagellar basal-body P-ring formation protein FlgA	524	41			0																					K02386
BGK56_RS00455	BGK56_00445		Flagellar basal-body rod protein FlgB	330	23			0																					K02387
BGK56_RS00460	BGK56_00450		Flagellar basal-body rod protein FlgC	323	17			0																					K02388
BGK56_RS00465	BGK56_00455	flgD [H]	Flagellar basal-body rod modification protein FlgD	671	32	19	13	0	695.184	4.90815	3.833	0.000704804	0	0	19.9309	3.20807e-10	0												K02389	COG1843	N	Flagellar hook capping protein
BGK56_RS00470	BGK56_00460	flgE [H]	Flagellar hook protein FlgE	975	55	40	30	0	1223.65	0	5.47319	1.87e-09	0	0	10.9512	6.24e-13	0												K02389,K02390	COG4786	N	Flagellar basal body rod protein
BGK56_RS00475	BGK56_00465	flgF [H]	Flagellar basal-body rod protein FlgF	603	27	23	14	0	529.435	0	1.38064	0.520147	0	0	4.54499	0.00224032	0												K02391	COG4787	N	Flagellar basal body rod protein
BGK56_RS00480	BGK56_00470	flgG [H]	Flagellar basal-body rod protein FlgG	625	35	35	20	0	3772.05	0.518089	5.85113	2.75e-07	0	0	11.955	1.45556e-11	0	118.322	7.54315	1.5449e-11	0	0	9.20999	0	0				K02392	COG4786	N	Flagellar basal body rod protein
BGK56_RS00485	BGK56_00475		Flagellar L-ring protein FlgH	584	34			0																					K02393
BGK56_RS00490	BGK56_00480	flgI1 [H]	Flagellar P-ring protein FlgI	882	50	46	33	0	1000.16	0	4.69301	7.58e-09	0	0	7.82672	8.1243e-11	0	42.3424	2.89704	0.00113533	0								K02394	COG1706	N	Flagellar basal-body P-ring protein
BGK56_RS00495	BGK56_00485	flgJ [H]	Flagellar protein FlgJ [peptidoglycan hydrolase]	783	48	37	25	0	5213.35	0	7.31921	6.64e-09	0	1.59791	9.47714	5.04658e-13	0					2.93092	20.1467	2.80756e-12	1		1		K02395	COG3951	MNO	Rod binding protein
BGK56_RS00500	BGK56_00490		Flagellar hook-associated protein FlgK	1311	78	75	47	0	38669.8	61.9237	2.8517	3.1e-11	0	7.50474	6.35972	0	0	66.6345	5.62614	0	0	5.90321	5.27817	0	0				K02396
BGK56_RS00505	BGK56_00495		Flagellar hook-associated protein FlgL	747	42			0																					K02397
BGK56_RS00510	BGK56_00500		Integral membrane protein	303	39	43	25	0	8205.79	5.90459	8.09296	0	0	1.00226	15.4797	0	0	92.7103	16.9402	0	0
BGK56_RS00515				138	15			0
BGK56_RS00520	BGK56_00505			589	34			0
BGK56_RS00525	BGK56_00510			769	50			0
BGK56_RS00530	BGK56_00515		hypothetical protein	145	13			0
BGK56_RS00535	BGK56_00520		hypothetical protein	234	27			0
BGK56_RS00540				167	16			0
BGK56_RS00545	BGK56_00525	-	CRISPR-associated protein Cas1	781	52	40	26	0	871.683	0	4.70601	4.76e-14	0	7.0126	11.9948	0	0												K15342	COG1518	L	Uncharacterized protein predicted to be involved in DNA repair
BGK56_RS00550	BGK56_00530	-	CRISPR-associated helicase Cas3	2838	186	133	102	0	2132.92	1851.71	3.42165	0	0	13.1016	5.20233	0	0	321.766	4.58826	0	0								K07012	COG1203	R	Predicted helicases
BGK56_RS00555	BGK56_00535	-	CRISPR-associated protein, Csy1 family	1016	72	45	35	0	604.576	0	9.50703	1.92e-13	0	0	24.9391	0	1									1			K19127	-
BGK56_RS00560	BGK56_00540		CRISPR-associated protein, Csy2 family	757	61			0																					K19128
BGK56_RS00565	BGK56_00545	-	CRISPR-associated protein, Csy3 family	819	61	39	29	0	2917.46	45092.8	3.4178	2.28e-05	0	5874.37	14.1474	0	0	19.7204	12.4755	3.09905e-12	0								K19129	-
BGK56_RS00570	BGK56_00550		CRISPR-associated protein, Csy4 family	507	35			0																					K19130
BGK56_RS00580	BGK56_00555		hypothetical protein	198	16			0
BGK56_RS00585	BGK56_00560		Flagellar biosynthesis protein FliR	625	46			0																					K02421
BGK56_RS00590	BGK56_00565	fliQ	Flagellar biosynthesis protein FliQ	215	11			1																					K02420
BGK56_RS00595	BGK56_00570		Flagellar biosynthesis protein FliP	594	35			0																					K02419,K03226
BGK56_RS00600	BGK56_00575		Flagellar biosynthesis protein FliO	342	21			0																					K02418
BGK56_RS00605	BGK56_00580	fliN [H]	Flagellar motor switch protein FliN	332	13	11	6	0	1417.78	0	2.23633	0.120907	0	1.47078	10.3869	1.8306e-06	0												K02416,K02417	COG1886	NU	Flagellar motor switch/type III secretory pathway protein
BGK56_RS00610	BGK56_00585	fliM [H]	Flagellar motor switch protein FliM	805	54	35	28	0	557.266	4.4163	3.45646	9.1e-06	0	25.034	5.36198	2.56103e-06	0	5765.83	1.9795	0.07215	0	14.3319	4.96147	1.19868e-05	0				K02416	COG1868	N	Flagellar motor switch protein
BGK56_RS00615	BGK56_00590		Flagellar basal body-associated protein FliL	385	24			0																					K02415
BGK56_RS00620	BGK56_00595		Flagellar hook-length control protein FliK	1088	50			0																					K02414
BGK56_RS00625	BGK56_00600	fliJ	Flagellar protein FliJ	354	20			1																					K02413
BGK56_RS00630	BGK56_00605		Flagellum-specific ATP synthase FliI	1091	57			0																					K02412
BGK56_RS00635	BGK56_00610	fliH [H]	Flagellar assembly protein FliH	584	26	32	17	0	1159.94	0	13.8096	0	0	2.98542	16.7641	2.3394e-15	0												K02411	COG1317	NU	Flagellar biosynthesis/type III secretory pathway protein
BGK56_RS00640	BGK56_00615	fliG [H]	Flagellar motor switch protein FliG	793	46	29	20	0	525.867	0	4.78513	9.63e-11	0	12.3056	6.39134	1.25806e-08	0												K02410	COG1536	N	Flagellar motor switch protein
BGK56_RS00645	BGK56_00620	fliF [H]	Flagellar M-ring protein FliF	1350	76	49	33	0	3049.97	43.865	5.75396	9.28e-14	0	3.41195	10.7775	0	0	10698.6	5.22139	9.56138e-13	0	149.939	10.1091	0	0				K02409	COG1766	NU	Flagellar biosynthesis/type III secretory pathway lipoprotein
BGK56_RS00650	BGK56_00625		Flagellar hook-basal body complex protein FliE	248	13			0																					K02408
BGK56_RS00660	BGK56_00630		hypothetical protein	575	39			0
BGK56_RS00665	BGK56_00635	def3 [H]	Peptide deformylase (EC 3.5.1.88)	402	29	22	11	0	691.462	0	13.6663	2.2e-08	0	44.1234	16.1997	1.08713e-08	0											GO:0042586|peptide deformylase activity	K01462	COG0242	J	N-formylmethionyl-tRNA deformylase
BGK56_RS00670	BGK56_00640		Flagellar biosynthesis protein FliT	311	23			0																					K02423
BGK56_RS00675	BGK56_00645		Flagellar biosynthesis protein FliS	318	23			0																					K02422
BGK56_RS00680	BGK56_00650	fliD [H]	Flagellar cap protein FliD	1141	76	46	33	0	2431.68	122.5	4.50303	5.11e-10	0	53.9583	10.5443	0	0	18.1613	6.02208	8.68815e-11	0								K02407	COG1345	N	Flagellar capping protein
BGK56_RS00685	BGK56_00655	fliC [H]	Flagellin FliC	865	53	35	26	0	2178.2	0	16.4122	0	0	0	33.0018	0	1									1			K02406	COG1344	N	Flagellin and related hook-associated proteins
BGK56_RS00690	BGK56_00660	fliA [H]	RNA polymerase sigma factor for flagellar operon	583	38	18	15	0	2492.21	1.44397	4.47824	2.72e-09	0	743.399	10.4687	3.36736e-12	0	11.898	10.4536	2.52619e-12	0								K02405,K03090	COG1191	K	DNA-directed RNA polymerase specialized sigma subunit
BGK56_RS00695	BGK56_00665		4-hydroxy-2-oxoglutarate aldolase (EC 4.1.3.16) @ 2-dehydro-3-deoxyphosphogluconate aldolase (EC 4.1.2.14)	493	27			0																				GO:0008700|4-hydroxy-2-oxoglutarate aldolase activity;GO:0008675|2-dehydro-3-deoxy-phosphogluconate aldolase activity	K01625
BGK56_RS00700	BGK56_00670	kdgK [H]	2-dehydro-3-deoxygluconokinase (EC 2.7.1.45)	762	43	45	30	0	3841.15	13.4492	6.47578	0	0	5.41911	5.73538	2.09576e-10	0											GO:0008673|2-dehydro-3-deoxygluconokinase activity	K00874	COG0524	G	Sugar kinases ribokinase family
BGK56_RS00705	BGK56_00675	kdgR [H]	Transcriptional regulator KdgR, KDG operon repressor	627	47	52	32	0	18445.8	455.324	4.58688	5.13e-14	0	154.852	9.59171	0	0	18251	10.0996	0	0	2006.22	4.71305	0	0				K19333	COG1414	K	Transcriptional regulator
BGK56_RS00710	BGK56_00680		hypothetical protein	287	18			0
BGK56_RS00715	BGK56_00685		hypothetical protein	759	57			0																					K01183
BGK56_RS00720	BGK56_00690	betT [H]	High-affinity choline uptake protein BetT	1633	109	84	56	0	1168.17	10.9754	3.54228	1.14e-10	0	1.02961	9.59456	0	0												K02168	COG1292	M	Choline-glycine betaine transporter
BGK56_RS00725	BGK56_00695		Transcriptional regulator BetI, TetR family	476	27	30	18	0	5703.86	0.12568	5.07273	1.51e-08	0	381.262	9.38619	1.87654e-10	0	33584.8	3.07626	1.45312e-06	0	4.84689e+06	1.64732	0.0962668	0				K02167
BGK56_RS00730	BGK56_00700	betB [H]	Betaine aldehyde dehydrogenase (EC 1.2.1.8)	1182	66	47	32	0	1022.6	0	3.24578	1.95e-06	0	3.59038	2.32425	0.0046578	0					15.4024	3.24218	3.52965e-06	0			GO:0008802|betaine-aldehyde dehydrogenase activity	K00128,K00130	COG1012	C	NAD-dependent aldehyde dehydrogenases
BGK56_RS00735	BGK56_00705	betA [H]	Choline dehydrogenase (EC 1.1.99.1)	1333	83	62	39	0	1914.19	4.31168	2.82636	2.07e-10	0	0.367695	8.45035	0	0	29.6813	6.36328	0	0	7.15084	6.70751	0	0			GO:0008812|choline dehydrogenase activity	K00108	COG2303	E	Choline dehydrogenase and related flavoproteins
BGK56_RS00740	BGK56_00710		Periplasmic divalent cation tolerance protein CutA	277	22			0																					K03926
BGK56_RS00745	BGK56_00715	yflS [H]	2-oxoglutarate/malate translocator	1177	96	68	45	0	1886.21	246.487	3.3284	1e-10	0	209.685	9.09309	0	0	47.4193	8.09018	0	0	95.6611	5.59463	0	0				K03319,K11106	COG0471	P	Di- and tricarboxylate transporters
BGK56_RS00750	BGK56_00720		hypothetical protein	167	14			0
BGK56_RS00755	BGK56_00725		Permease of the drug/metabolite transporter (DMT) superfamily	697	49			0
BGK56_RS00760	BGK56_00730		hypothetical protein	255	15			0
BGK56_RS00765	BGK56_00735	namA [H]	FMN oxidoreductase	875	45	29	21	0	696.505	2.20809	5.09109	1.96e-08	0	0	10.7465	1.87841e-13	0												K00219,K00354,K10680	COG1902	C	NADH:flavin oxidoreductases Old Yellow Enzyme family
BGK56_RS00770	BGK56_00740		Citrate/H+ symporter of CitMHS family	1052	65			0																					K03300
BGK56_RS00775	BGK56_00745		hypothetical protein	563	37	13	11	0	1498.25	3.30255	3.71742	0.00615396	0	0	22.6856	2.00597e-12	1									1
BGK56_RS00780	BGK56_00750		hypothetical protein	901	40	31	20	0	1341.19	0	16.4067	3.39e-12	0	4.46486	25.706	0	1	14.3677	17.3402	8.18224e-13	0					1
BGK56_RS00785	BGK56_00755		hypothetical protein	843	54			0																					K09788
BGK56_RS00790	BGK56_00760	ybhI [H]	2-oxoglutarate/malate translocator	1146	85	70	48	0	1284.85	2.00307	3.89562	9.37e-15	0	0	7.27962	0	0	51.2377	4.07479	4.00438e-11	0								K03319	COG0471	P	Di- and tricarboxylate transporters
BGK56_RS00795	BGK56_00765		Triphosphoribosyl-dephospho-CoA synthase (EC 2.4.2.52)	723	49			0																					K05966,K13927,K13930
BGK56_RS00800	BGK56_00770		Citrate lyase holo-[acyl-carrier-protein] synthase (EC 2.7.7.61)	435	20			0																				GO:0050519|holo-citrate lyase synthase activity	K05964
BGK56_RS00805	BGK56_00775		Citrate lyase alpha chain (EC 4.1.3.6)	1220	56			0																				GO:0008815|citrate (pro-3S)-lyase activity	K01643
BGK56_RS00810	BGK56_00780		Citrate lyase beta chain (EC 4.1.3.6)	716	36			0																				GO:0008815|citrate (pro-3S)-lyase activity	K01644
BGK56_RS00815	BGK56_00785		Citrate lyase gamma chain, acyl carrier protein	236	10			1																					K01646
BGK56_RS00820	BGK56_00790		[Citrate [pro-3S]-lyase] ligase (EC 6.2.1.22)	860	65			0																				GO:0008771|[citrate (pro-3S)-lyase] ligase activity	K01910
BGK56_RS00825	BGK56_00795	dpiB	Tricarboxylate transport sensor protein TctE => Citrate response regulator CitA	1309	72			0																					K02476,K07700,K07701,K11637
BGK56_RS00830	BGK56_00800	dpiA [H]	Tricarboxylate transport transcriptional regulator TctD => Citrate response regulator CitB	546	36	31	21	0	1496.66	0.949757	19.204	0	0	0	48.7188	0	1									1			K02475,K07702,K07703	COG4565	KT	Response regulator of citrate/malate metabolism
BGK56_RS00835	BGK56_00805	ybeQ [H]	hypothetical protein	824	48	40	25	0	632.454	1144.46	3.48114	6.12e-10	0	265.661	5.65993	3.00791e-12	0	18.5935	7.40217	3.63515e-13	0								K07126	COG0790	R	FOG: TPR repeat SEL1 subfamily
BGK56_RS00840	BGK56_00810	dtpA [H]	Di-tripeptide/H+ symporter DtpA	1179	82	73	47	0	13489.2	2.29635e+06	2.19099	2.83e-06	0	3.58977e+06	4.3309	1.06764e-14	0	2139.06	7.09974	0	0	208.975	7.65565	0	0				K03305	COG3104	E	Dipeptide/tripeptide permease
BGK56_RS00845	BGK56_00815		hypothetical protein	390	24			0
BGK56_RS00850	BGK56_00820	glpX [H]	Fructose-1,6-bisphosphatase, GlpX type (EC 3.1.3.11)	786	60	56	34	0	2037.88	1.76647	5.33322	7.7e-14	0	0.512903	10.7273	0	0	61.8935	5.63645	5.75839e-12	0							GO:0042132|fructose 1,6-bisphosphate 1-phosphatase activity	K02446,K11532	COG1494	G	Fructose-16-bisphosphatase/sedoheptulose 17-bisphosphatase and related proteins
BGK56_RS00855	BGK56_00825	yfdV [H]	Auxin efflux carrier family protein	738	66	41	28	0	914.538	10.3249	6.58048	1.9e-07	0	24.6112	17.9931	1.39607e-10	0												K07088,K13936	COG0679	R	Predicted permeases
BGK56_RS00860	BGK56_00830	-	hypothetical protein	2231	185	127	82	0	4218.08	12.9315	5.9847	0	0	40.3464	11.9878	0	0	54620.9	8.03667	0	0	35455.6	6.19446	0	0					-
BGK56_RS00865	BGK56_00835		hypothetical protein	1177	89	64	47	0	1143.11	5.24346	7.47953	0	0	9.93425	9.98263	0	0	725333	2.43854	0.00011934	0	9.11048e+06	1.27116	0.14534	0
BGK56_RS00870	BGK56_00840		hypothetical protein	212	13			0
BGK56_RS00875	BGK56_00845	-	Gfa-like protein	323	16	15	8	0	928.778	0	10.8583	3.47e-12	0	0	26.405	1.19097e-15	1									1				COG3791	S	Uncharacterized conserved protein
BGK56_RS00880	BGK56_00850	psiE [H]	PsiE protein	332	34	19	12	0	4092.59	61.1821	5.80871	0.00756975	0	12.6247	15.099	1.7607e-07	0	32.4678	9.78853	1.75933e-05	0	8.97691	10.1016	6.57243e-07	0				K13256	COG3223	S	Predicted membrane protein
BGK56_RS00885	BGK56_00855	abgT [H]	Putative integral membrane efflux protein	1242	96	64	41	0	1542.61	14898.3	6.58036	7.7e-14	0	21.4552	15.3683	0	0	6.39802	12.1062	0	0								K12942	COG2978	H	Putative p-aminobenzoyl-glutamate transporter
BGK56_RS00890	BGK56_00860	pepT [C]	Tripeptide aminopeptidase (EC 3.4.11.4)	985	63	46	31	0	4409.03	5.59808	4.61354	7.42e-09	0	4.59995	19.932	0	0	1018.57	10.1751	1.56203e-15	0	1.57173	17.1061	0	0			GO:0045148|tripeptide aminopeptidase activity	K01258	COG2195	E	Di- and tripeptidases
BGK56_RS00895	BGK56_00865	uvrY [H]	BarA-associated response regulator UvrY (= GacA = SirA)	548	53	30	21	0	1907.28	3.30912	8.6492	1.15e-13	0	1.82137	16.87	0	0	3.09891	18.7749	4.37493e-14	0								K03413,K07689,K14979	COG2197	TK	Response regulator containing a CheY-like receiver domain and an HTH DNA-binding domain
BGK56_RS00900	BGK56_00870	uvrC [H]	Excinuclease ABC subunit C	1465	90	78	48	0	10194.6	12.7876	7.08375	0	0	93.9935	13.8139	0	0	56371.8	8.56381	0	0	401.039	10.8865	0	0				K03703	COG0322	L	Nuclease subunit of the excinuclease complex
BGK56_RS00905	BGK56_00875		CDP-diacylglycerol--glycerol-3-phosphate 3-phosphatidyltransferase (EC 2.7.8.5)	438	27			1																				GO:0008444|CDP-diacylglycerol-glycerol-3-phosphate 3-phosphatidyltransferase activity	K00995,K08744
BGK56_RS00910	BGK56_00880			59	2			1
BGK56_RS00915	BGK56_00885			58	3			1
BGK56_RS00925				162	10			0
BGK56_RS00930	BGK56_00895			239	19			0
BGK56_RS00935	BGK56_00900		Gifsy-2 prophage protein STM1020/STM2620	296	20			0
BGK56_RS00940	BGK56_00905			251	11			0
BGK56_RS00945	BGK56_00910		Phage antitermination protein @ Phage antitermination protein Q	622	36			0
BGK56_RS00950	BGK56_00915		hypothetical protein	344	33	28	18	0	2793.99	0	7.57782	1.01e-11	0	16.8877	13.983	7.10804e-14	0
BGK56_RS00955	BGK56_00920		hypothetical protein	243	18	21	13	0	952.304	12.9618	3.9705	9.99e-06	0	6.19348	8.7757	1.89196e-14	0	9.05045	3.83281	4.86885e-08	0
BGK56_RS00960	BGK56_00925		Putative phage-related protein precursor	313	18			0																					K17733
BGK56_RS00965	BGK56_00930		Endopeptidase (EC 3.4.-.-)	301	21			0																				GO:0008234|cysteine-type peptidase activity
BGK56_RS00970				186	15			0
BGK56_RS00975	BGK56_00935			147	12			1
BGK56_RS00980	BGK56_00940	-	hypothetical protein	270	18	18	12	0	942.675	0	13.4152	1.83e-10	0	0.894079	14.7112	4.84834e-12	0													-
BGK56_RS00985	BGK56_00945			541	39			0
BGK56_RS00995	BGK56_00955		Transposase	869	51			0																					K07497
BGK56_RS01000	BGK56_00960			145	10			0
BGK56_RS01005	BGK56_00965		hypothetical protein	1613	159	46	39	0	2230.01	23.7743	7.92541	1.47e-11	0	17.5273	11.7065	0	0	2.22563	12.5215	2.72228e-11	0	13.3846	10.9574	4.27973e-13	0
BGK56_RS01010	BGK56_00970	-	Phage replication protein	1393	83	53	38	0	571.99	0	3.47051	7.23e-13	0																	-
BGK56_RS01015	BGK56_00975	-	putative membrane protein	534	46	47	28	0	4855.51	23.7557	7.72307	0	0	6.89223	15.5404	0	0	24.3921	14.467	0	0								K07052	COG1266	R	Predicted metal-dependent membrane protease
BGK56_RS01020	BGK56_00980	-	Death On Curing Protein	327	28	10	9	0	647.573	0	4.62106	0.000493366	0																	COG3654	R	Prophage maintenance system killer protein
BGK56_RS01025	BGK56_00985		hypothetical protein	1249	154			0																					K03760,K19353
BGK56_RS01030	BGK56_00990		Chitinase (EC 3.2.1.14)	795	62			0																				GO:0004568|chitinase activity	K01183,K03933
BGK56_RS01035	BGK56_00995		hypothetical protein	519	50			0
BGK56_RS01040	BGK56_01000		hypothetical protein	395	40			0
BGK56_RS01045	BGK56_01005		hypothetical protein	623	52			0
BGK56_RS01050	BGK56_01010		hypothetical protein	181	15			1
BGK56_RS01055	BGK56_01015		Chitin binding protein	505	42			0																					K03933
BGK56_RS01060				433	38			1
BGK56_RS01065	BGK56_01025		hypothetical protein	236	20			1
BGK56_RS01070	BGK56_01030	-	Putative inner membrane protein	378	32	19	13	0	823.19	0	19.6056	1.1e-14	0	1.22817	26.8845	1.61864e-14	1									1				-
BGK56_RS01075	BGK56_01035		hypothetical protein	291	17			1
BGK56_RS01080	BGK56_01040	-	FIG107774: hypothetical protein	611	41	27	21	0	1322.87	0	6.81635	6.92e-11	0	0	21.4861	1.14297e-13	1									1				-
BGK56_RS01085	BGK56_01045		FIG076926: outer membrane protein	1167	119			0
BGK56_RS01090	BGK56_01050		Putative Ton-B dependent hemine receptor	2399	180	118	84	0	2592.27	6.91188	3.59646	0	0	81.5471	6.85364	0	0	55.1115	5.85171	0	0	157.135	6.25787	0	0				K16087
BGK56_RS01095	BGK56_01055		putative TonB-dependent receptor	603	29			0																					K03832
BGK56_RS01100	BGK56_01060	-	hypothetical protein	344	27	12	9	0	548.03	4630.2	-1.37503	0.707566	0	1077.44	3.20598	0.0871175	0													-
BGK56_RS01105	BGK56_01065		hypothetical protein	270	20			1
BGK56_RS01110	BGK56_01070		Thiamine pyrophosphate-requiring enzymes	1314	78			0																					K01652
BGK56_RS01115	BGK56_01075		Aldehyde dehydrogenase (EC 1.2.1.3)	1175	62			0																				GO:0004029|aldehyde dehydrogenase (NAD) activity	K00128,K00130
BGK56_RS01120	BGK56_01080		Aspartate dehydrogenase homolog	635	30			0																					K06989
BGK56_RS01125	BGK56_01085	hdhA [C]	3-oxoacyl-[acyl-carrier protein] reductase (EC 1.1.1.100)	635	34	23	13	0	1784.91	25.9058	1.63297	0.0664359	0	0	6.77454	7.79794e-08	0											GO:0004316|3-oxoacyl-[acyl-carrier-protein] reductase (NADPH) activity		COG1028	IQR	Dehydrogenases with different specificities (related to short-chain alcohol dehydrogenases)
BGK56_RS01130	BGK56_01090	bphD [H]	Putative hydrolase	671	38	23	16	0	603.652	0	3.80728	7e-06	0																K01055	COG0596	R	Predicted hydrolases or acyltransferases (alpha/beta hydrolase superfamily)
BGK56_RS01135	BGK56_01095		Cupin 2 protein	413	18			0
BGK56_RS01140	BGK56_01100		D-galactonate transporter	1016	70			0																					K08194,K11382
BGK56_RS01145	BGK56_01105		Ferredoxin reductase	971	49			0																					K00529,K18227
BGK56_RS01150	BGK56_01110		Glyoxalase family protein	740	37			0																					K00462,K16049,K16270
BGK56_RS01155	BGK56_01115	yagI [H]	Transcriptional regulator, IclR family	620	42	29	21	0	561.832	32.6376	3.96494	4.03e-06	0																	COG1414	K	Transcriptional regulator
BGK56_RS01160	BGK56_01120		Short-chain dehydrogenase/reductase SDR?	603	37			0																					K00059
BGK56_RS01165	BGK56_01125		Vanillate O-demethylase oxygenase subunit (EC 1.14.13.82)	829	43			0																				GO:0018489|vanillate monooxygenase activity
BGK56_RS01170	BGK56_01130		hypothetical protein	246	14			0
BGK56_RS01175	BGK56_01135		3-phenylpropionate dioxygenase ferredoxin subunit	251	12			0																					K05710,K14578,K14750,K15752,K18248
BGK56_RS01180	BGK56_01140		hypothetical protein	339	34			0																					K14061
BGK56_RS01185	BGK56_01145	-	hypothetical protein	164	9	6	5	0	635.56	0	328.015	1.49e-05	1	0	596.627	1.51261e-08	1									1				-
BGK56_RS01190	BGK56_01150	map [H]	Methionine aminopeptidase (EC 3.4.11.18)	635	50	44	33	0	2302.04	1.89457	6.52853	9.34e-16	0	7.9795	17.6161	0	0	121.635	7.75755	7.44999e-15	0	6.24003	11.3344	0	0				K01265	COG0024	J	Methionine aminopeptidase
BGK56_RS01195				212	19			0
BGK56_RS01200	BGK56_01155		hypothetical protein	279	21			0
BGK56_RS01205	BGK56_01160	ydhM [C]	Transcriptional regulator, AcrR family	464	25	14	11	0	521.718	2.40533	6.1929	1.75e-06	0																K18136	COG1309	K	Transcriptional regulator
BGK56_RS01210	BGK56_01165		hypothetical protein	649	52			0
BGK56_RS01215	BGK56_01170		Integral membrane protein	1004	65			0																					K02822,K03475
BGK56_RS01220	BGK56_01175		PTS system, IIB component	229	14			1																					K02822
BGK56_RS01225	BGK56_01180	cmtB	PTS system, IIA component	354	19			0																					K02821
BGK56_RS01230	BGK56_01185	gntR [H]	Transcriptional regulator, LacI family	827	70	52	35	0	1003.24	0.12568	7.59546	6.93e-13	0	6.02207	9.67473	2.27321e-14	0	2959.82	6.74689	6.01427e-10	0	8087.06	4.08174	2.77733e-08	0				K06145	COG1609	K	Transcriptional regulators
BGK56_RS01235	BGK56_01190	-	hypothetical protein	591	62	32	24	0	663.486	0	3.15533	1.46e-06	0	0	10.6385	0	0													-
BGK56_RS01240	BGK56_01195	-	hypothetical protein	231	22	20	13	0	1044.48	347.013	26.6203	2.69e-07	1	311.308	27.7413	0.0062651	1	53.846	107.635	5.50866e-10	1					1	1			-
BGK56_RS01245	BGK56_01200		hypothetical protein	311	32			1
BGK56_RS01250	BGK56_01205		Probable iron export permease protein FetB	620	50			0																					K02069
BGK56_RS01255	BGK56_01210	ybbL [H]	Probable iron export ATP-binding protein FetA	522	50	24	16	0	807.201	0	9.3746	1.1e-10	0	0	22.4527	4.63154e-14	1									1			K02068,K06148	COG4619	R	ABC-type uncharacterized transport system ATPase component
BGK56_RS01260	BGK56_01215		Fluoride ion transporter CrcB	303	22			0																					K06199
BGK56_RS01265	BGK56_01220		hypothetical protein	229	32			1
BGK56_RS01270	BGK56_01225	-	Membrane protein	978	73	55	42	0	1008.34	2.25443	4.58202	1.02e-14	0	9.9395	6.40737	3.24276e-13	0													-
BGK56_RS01275	BGK56_01230		N-carbamoyl-L-amino acid hydrolase (EC 3.5.1.87)	987	56			0																				GO:0050538|N-carbamoyl-L-amino-acid hydrolase activity	K02083,K06016
BGK56_RS01280	BGK56_01235	yhaA [H]	Catalyzes the cleavage of p-aminobenzoyl-glutamate to p-aminobenzoate and glutamate, subunit A	947	56	38	27	0	833.081	2.40533	8.92289	0	0	0	15.9133	0	0												K01451,K12940	COG1473	R	Metal-dependent amidase/aminoacylase/carboxypeptidase
BGK56_RS01285				140	10			0
BGK56_RS01290	BGK56_01240		hypothetical protein	279	16			1
BGK56_RS01295	BGK56_01245	ydcN [C]	Putative DNA-binding protein	447	23	28	17	0	937.008	0	8.94668	1.15e-12	0	6.23609	8.00353	1.62215e-11	0	215.436	10.5348	2.91651e-09	0									COG1396	K	Predicted transcriptional regulators
BGK56_RS01300	BGK56_01250	azlC [H]	hypothetical protein	524	36	24	18	0	556.549	0	3.86973	0.00481237	0																	COG1296	E	Predicted branched-chain amino acid permease (azaleucine resistance)
BGK56_RS01305	BGK56_01255		Putative inner membrane protein	253	17			0
BGK56_RS01310	BGK56_01260	yegP [C]	hypothetical protein	150	9	4	4	0	695.203													0	54.7553	1.58895e-06	1		1		K09946	COG3422	S	Uncharacterized conserved protein
BGK56_RS01315	BGK56_01265		hypothetical protein	255	13			0
BGK56_RS01320	BGK56_01270	yhbW [H]	Luciferase-like monooxygenase YhbW	807	51	41	25	0	659.715	607.293	4.66131	1.14e-10	0	2.20617	10.3459	0	0													COG2141	C	Coenzyme F420-dependent N5N10-methylene tetrahydromethanopterin reductase and related flavin-dependent oxidoreductases
BGK56_RS01325	BGK56_01275	ykgJ [H]	Ferredoxin	311	19	26	13	0	4441.79	0	8.07973	1.06e-09	0	0	20.5539	1.94642e-14	1					371.253	29.2932	0	1	1	1		K06940	COG0727	R	Predicted Fe-S-cluster oxidoreductase
BGK56_RS01330	BGK56_01280	ydjN [H]	L-cystine uptake protein TcyP, sodium:anion symporter family	1112	74	65	36	0	15102.9	5994.21	4.37857	0	0	21.8709	11.5358	0	0	68.647	11.8322	0	0	12.5878	11.7394	0	0				K06956	COG1823	R	Predicted Na+/dicarboxylate symporter
BGK56_RS01335	BGK56_01285		Membrane-bound metal-dependent hydrolase YdjM, induced during SOS response	459	32			0																					K07038
BGK56_RS01340	BGK56_01290		2-deoxyglucose-6-phosphate hydrolase YniC	531	35			0																					K01838,K19270
BGK56_RS01345	BGK56_01295	yfeE [H]	putative membrane protein	431	30	21	15	0	53772.3	0	8.96727	6.15e-09	0	9.19982	9.78563	6.4189e-09	0	98.5777	7.32088	0.000200855	0									-
BGK56_RS01350	BGK56_01300	yniA [H]	Ribulosamine/erythrulosamine 3-kinase potentially involved in protein deglycation	695	40	24	19	0	535.324	0	2.18407	0.0479234	0	2.94156	5.30759	0.000217454	0												K01613	COG3001	G	Fructosamine-3-kinase
BGK56_RS01355	BGK56_01305	ydeP [H]	Putative formate dehydrogenase oxidoreductase protein	1830	113	85	55	0	58637.2	29.5812	2.66492	2.43e-09	0	38.2626	4.95044	2.87173e-11	0	738.953	3.80944	6.91511e-11	0	3865.86	5.99443	0	0				K00123	COG1733	K	Predicted transcriptional regulators
BGK56_RS01360	BGK56_01310	yfeD [H]	Manganese ABC transporter, inner membrane permease protein SitD	692	45	25	18	0	764.351	0	7.9347	4.91e-07	0	0	12.4913	5.00815e-13	0												K02075,K09819,K11605,K11606,K11705,K11709,K19972,K19975,K19976	COG1108	P	ABC-type Mn2+/Zn2+ transport systems permease components
BGK56_RS01365	BGK56_01315	yfeC [H]	Manganese ABC transporter, inner membrane permease protein SitC	711	60	35	23	0	721.616	1.80135	3.86977	4.41e-08	0	1.0732	9.6059	3.27991e-10	0												K02075,K09816,K09819,K11602,K11605,K11606,K11705,K11708,K11709,K19972,K19975,K19976	COG1108	P	ABC-type Mn2+/Zn2+ transport systems permease components
BGK56_RS01370	BGK56_01320		Manganese ABC transporter, ATP-binding protein SitB	711	36			0																					K02013,K02074,K09817,K09820,K11603,K11607,K11710
BGK56_RS01375	BGK56_01325	yfeA [H]	Manganese ABC transporter, periplasmic-binding protein SitA	728	46	29	22	0	581.905	75.0484	5.84349	6.2e-08	0	344.76	17.9891	0	0												K02077,K09815,K09818,K11601,K11604,K11704,K11707,K19971,K19975,K19976	COG0803	P	ABC-type metal ion transport system periplasmic component/surface adhesin
BGK56_RS01380	BGK56_01330		Endo-type membrane-bound lytic murein transglycosylase A (EC 4.2.2.n2)	524	32			0																					K08306,K08308
BGK56_RS01385	BGK56_01335		UPF0056 inner membrane protein MarC	563	39			0																					K05595
BGK56_RS01390	BGK56_01340		Fosfomycin resistance protein FosA	335	22			0																					K00799,K11210
BGK56_RS01395	BGK56_01345		Acetyltransferase	419	25			0																					K19113
BGK56_RS01400	BGK56_01350		hypothetical protein	315	22			0
BGK56_RS01405	BGK56_01355		hypothetical protein	359	25			0
BGK56_RS01410	BGK56_01360	eamB [H]	Transporter, LysE family	479	35	22	18	0	769.651	0	7.26142	1.06e-07	0	3.40122	8.43692	9.71164e-11	0													COG1280	E	Putative threonine efflux protein
BGK56_RS01415	BGK56_01365		Threonyl-tRNA synthetase (EC 6.1.1.3)	1542	104			1																				GO:0004829|threonine-tRNA ligase activity	K01868
BGK56_RS01420	BGK56_01370		Translation initiation factor 3	431	19	24	11	0	45690	19607.5	2.77509	0.00923529	0	302037	7.3717	1.53092e-11	0	27676.4	3.23854	0.000647246	0	9194.47	1.35115	0.400625	0				K02520
BGK56_RS01425	BGK56_01375		Translation initiation factor 3	431	18			1																					K02520
BGK56_RS01430	BGK56_01380		LSU ribosomal protein L35p	157	11			1																					K02916
BGK56_RS01435	BGK56_01385		LSU ribosomal protein L20p	284	12			1																					K02887
BGK56_RS01440	BGK56_01390		Phenylalanyl-tRNA synthetase alpha chain (EC 6.1.1.20)	786	39			1																				GO:0004826|phenylalanine-tRNA ligase activity	K01889
BGK56_RS01445	BGK56_01395		Phenylalanyl-tRNA synthetase beta chain (EC 6.1.1.20)	1909	96			1																				GO:0004826|phenylalanine-tRNA ligase activity	K01890
BGK56_RS01450	BGK56_01400		Integration host factor alpha subunit	236	12			0																					K04764,K05788
BGK56_RS01455	BGK56_01405	-	hypothetical protein	812	66	39	32	0	572.658	22.6747	2.51479	0.000683749	0																	-
BGK56_RS01460	BGK56_01410	btuC [H]	Vitamin B12 ABC transporter, permease protein BtuC	800	53	38	26	0	1360.47	1084.93	2.83822	0.00462294	0	870.94	11.4502	4.1596e-09	0												K02015,K06073	COG4139	H	ABC-type cobalamin transport system permease component
BGK56_RS01465	BGK56_01415	btuD [H]	Vitamin B12 ABC transporter, ATP-binding protein BtuD	615	43	26	19	0	503.774	0.921689	6.98014	7.55e-11	0																K06074	COG4138	H	ABC-type cobalamin transport system ATPase component
BGK56_RS01470	BGK56_01420	arnB [H]	UDP-4-amino-4-deoxy-L-arabinose--oxoglutarate aminotransferase (EC 2.6.1.87)	915	51	46	28	0	5182.76	25801.1	2.71058	0.000300777	0	18685.2	4.23759	3.38734e-06	0	827.448	9.87132	1.56203e-15	0	83.4455	20.16	0	1		1		K07806	COG0399	M	Predicted pyridoxal phosphate-dependent enzyme apparently involved in regulation of cell wall biogenesis
BGK56_RS01475	BGK56_01425	arnC [H]	Undecaprenyl-phosphate 4-deoxy-4-formamido-L-arabinose transferase (EC 2.4.2.53)	793	53	37	26	0	6067.77	46.3258	4.30576	2.07e-08	0	657.788	4.77889	2.19283e-06	0	131.497	9.51495	5.16154e-14	0	21.8313	9.15492	0	0				K00721,K10012	COG0463	M	Glycosyltransferases involved in cell wall biogenesis
BGK56_RS01480	BGK56_01430	arnA [H]	UDP-4-amino-4-deoxy-L-arabinose formyltransferase (EC 2.1.2.13) / UDP-glucuronic acid oxidase (UDP-4-keto-hexauronic acid decarboxylating) (EC 1.1.1.305)	1585	110	116	69	0	35238	643480	1.78578	8.4e-06	0	940433	3.28436	4.02896e-13	0	213569	7.85481	0	0	49036.6	7.05441	0	0				K10011	COG0451	MG	Nucleoside-diphosphate-sugar epimerases
BGK56_RS01485	BGK56_01435		4-deoxy-4-formamido-L-arabinose-phosphoundecaprenol deformylase ArnD (EC 3.5.1.n3)	714	41			0																					K13014
BGK56_RS01490	BGK56_01440		Undecaprenyl phosphate-alpha-4-amino-4-deoxy-L-arabinose arabinosyl transferase (EC 2.4.2.43) @ Melittin resistance protein PqaB @ Polymyxin resistance protein PmrK	1326	98			0																					K07264
BGK56_RS01495	BGK56_01445	arnE	Undecaprenyl phosphate-aminoarabinose flippase subunit ArnE	277	22			1																					K12962
BGK56_RS01500	BGK56_01450	arnF	Undecaprenyl phosphate-aminoarabinose flippase subunit ArnF	320	31			1																					K12963
BGK56_RS01505	BGK56_01455		Probable endopeptidase NlpC	390	31			0																					K13695
BGK56_RS01510	BGK56_01460	lplA [H]	Lipoate-protein ligase A	811	52	32	22	0	708.804	0	7.76445	1.63e-11	0	0	21.4247	0	1									1			K03800	COG1653	G	ABC-type sugar transport system periplasmic component
BGK56_RS01515	BGK56_01465	ybiP [C]	Dca	1230	119	58	47	0	5613.48	12.8946	7.11557	9.34e-16	0	1.22383	25.7051	0	1	2189.07	13.0169	0	0	11.5427	21.7424	0	1	1	1			COG2194	R	Predicted membrane-associated metal-dependent hydrolase
BGK56_RS01520	BGK56_01470		Transcriptional regulator, AraC family	296	23			0																					K05804,K13631
BGK56_RS01525	BGK56_01475		ABC-type hemin transport system, ATPase component	627	39			0																					K02013
BGK56_RS01530	BGK56_01480	hmuU [H]	Hemin ABC transporter, permease protein	800	59	51	36	0	7499.51	0	4.04242	4.51e-10	0	0	10.9653	0	0	8.16987	7.36269	2.76458e-14	0								K02015,K02016	COG0609	P	ABC-type Fe3+-siderophore transport system permease component
BGK56_RS01535	BGK56_01485		Periplasmic hemin-binding protein	656	35			0																					K02016
BGK56_RS01540	BGK56_01490	hmuS [H]	Hemin transport protein HmuS	839	43	38	26	0	1153.99	4.4476	4.24429	2.38e-08	0	2.23243	6.59863	2.89482e-12	0												K07225	COG3720	P	Putative heme degradation protein
BGK56_RS01545	BGK56_01495	hemR [H]	TonB-dependent hemin, ferrichrome receptor	1599	120	114	74	0	8525.12	12464.7	3.89564	0	0	17505.5	5.71831	0	0	15.8479	8.77025	0	0	0.543714	8.94915	0	0				K16087	COG1629	P	Outer membrane receptor proteins mostly Fe transport
BGK56_RS01550	BGK56_01500	hemR [H]	TonB-dependent hemin, ferrichrome receptor	1722	136	108	75	0	3730.13	9.62134	5.52915	0	0	7.65621	11.7054	0	0	21.5963	9.16311	0	0	2.04577	9.59882	0	0				K16087	COG1629	P	Outer membrane receptor proteins mostly Fe transport
BGK56_RS01555	BGK56_01505	ydiE [C]	hypothetical protein	147	16	16	9	0	1251.36	0	28.9439	9.34e-14	1	0	38.4001	3.47365e-15	1	0	76.7549	4.20261e-13	1					1	1			-
BGK56_RS01560	BGK56_01510	aroH [H]	2-keto-3-deoxy-D-arabino-heptulosonate-7-phosphate synthase I alpha (EC 2.5.1.54)	839	56	41	25	0	541.101					0	8.24822	4.49704e-13	0	14.8589	3.5997	3.61552e-05	0	21.9534	3.88737	8.98824e-08	0			GO:0003849|3-deoxy-7-phosphoheptulonate synthase activity	K01626	COG0722	E	3-deoxy-D-arabino-heptulosonate 7-phosphate (DAHP) synthase
BGK56_RS01565	BGK56_01515	ydiA [C]	Phosphoenolpyruvate synthase regulatory protein	687	52	37	25	0	1076.87	4.11576	6.39473	3.25e-10	0	0.367695	10.0336	7.64713e-13	0	2.41289	9.35901	9.76216e-10	0								K09773	COG1806	S	Uncharacterized protein conserved in bacteria
BGK56_RS01570	BGK56_01520		Phosphoenolpyruvate synthase (EC 2.7.9.2)	1899	92	78	57	0	3214.85	0.757827	4.2452	4.91e-14	0	0.303562	11.0165	0	0	94.0358	8.04433	0	0	41.6789	6.00181	0	0			GO:0008986|pyruvate, water dikinase activity	K01007
BGK56_RS01575	BGK56_01525	ydiK [H]	UPF0118 inner membrane protein YdiK	891	65	32	23	0	834.385	0	4.89334	1.02e-13	0	29.7338	7.23472	8.75983e-13	0													COG0628	R	Predicted permease
BGK56_RS01580	BGK56_01530	ydiJ [H]	Uncharacterized protein YdiJ	2444	151	97	72	0	1701.66	2.0271	2.76006	6.47e-10	0	29.2546	3.83019	2.00159e-13	0													COG0277	C	FAD/FMN-containing dehydrogenases
BGK56_RS01585	BGK56_01535	ydiI [H]	1,4-dihydroxy-2-naphthoyl-CoA hydrolase (EC 3.1.2.28) in menaquinone biosynthesis	332	20	20	12	0	948.811	0.680844	5.97419	7.88e-05	0	0.466625	12.8095	2.26782e-09	0												K19222	COG2050	Q	Uncharacterized protein possibly involved in aromatic compounds catabolism
BGK56_RS01590	BGK56_01540		Iron-sulfur cluster assembly iron binding protein SufA	303	15			0																					K05997,K13628
BGK56_RS01595	BGK56_01545	sufB [H]	Iron-sulfur cluster assembly protein SufB	1199	64	74	40	0	12181.6	9633.02	18.3281	0	0	4199.63	34.9289	0	1	23309.9	22.8563	0	1	1.04122e+06	34.5071	0	1	1	1		K07033,K09014	COG0719	O	ABC-type transport system involved in Fe-S cluster assembly permease component
BGK56_RS01600	BGK56_01550	sufC [H]	Iron-sulfur cluster assembly ATPase protein SufC	596	34	31	21	0	3683.6	10464.7	4.81012	8.28e-10	0	5060.85	11.5386	3.51209e-12	0	154.875	12.2493	1.24438e-12	0	153.044	16.9391	0	0				K09013	COG0396	O	ABC-type transport system involved in Fe-S cluster assembly ATPase component
BGK56_RS01605	BGK56_01555	sufD [H]	Iron-sulfur cluster assembly protein SufD	1043	62	50	36	0	848.659	0	9.93166	2.7e-15	0	3.82218	7.84379	6.99796e-13	0	69683.8	2.30485	0.00900717	0	19363.3	3.33457	9.55962e-05	0				K07033,K09015	COG0719	O	ABC-type transport system involved in Fe-S cluster assembly permease component
BGK56_RS01610	BGK56_01560	sufS [H]	Cysteine desulfurase (EC 2.8.1.7) => SufS	990	62	63	36	0	6981.88	12.9984	5.70556	2.7e-15	0	129.301	14.6821	0	0	3045.85	12.5128	0	0	48.7474	17.6109	0	0			GO:0031071|cysteine desulfurase activity	K01766,K04487,K11717	COG0520	E	Selenocysteine lyase
BGK56_RS01615	BGK56_01565	sufE [H]	Sulfur acceptor protein => iron-sulfur cluster assembly SufE	332	20	20	12	0	578.537	4.73031	3.69811	4.5e-05	0	47.3054	3.16141	0.00390601	0												K02426,K07125	COG2166	R	SufE protein probably involved in Fe-S center assembly
BGK56_RS01620	BGK56_01570	ycfS [H]	L,D-transpeptidase YcfS	858	62	48	31	0	1961.79	31.641	4.57847	2.52e-11	0	522.705	9.08563	0	0	52.1317	9.39222	0	0	9.56573	9.65362	0	0				K16291,K19235,K19236	COG1376	S	Uncharacterized protein conserved in bacteria
BGK56_RS01625	BGK56_01575		Major outer membrane lipoprotein	188	8			0																					K06078
BGK56_RS01630	BGK56_01580	pykF [H]	Pyruvate kinase (EC 2.7.1.40)	1129	47	40	27	0	3858.89	0	24.458	0	1	20.1486	28.2232	0	1	84.2082	23.967	0	1	1.41129	27.0185	0	1	1	1	GO:0004743|pyruvate kinase activity	K00873	COG0469	G	Pyruvate kinase
BGK56_RS01635	BGK56_01585			60	3			0
BGK56_RS01640	BGK56_01590			60	3			1
BGK56_RS01650	BGK56_01600	mdtK [H]	Multidrug efflux transporter MdtK/NorM (MATE family)	1098	74	58	34	0	7003.72	140320	1.57651	0.0135049	0	14361.5	3.71305	5.30684e-09	0	12734.6	6.05	7.91082e-16	0	140.874	4.55065	0	0				K03327	COG0534	V	Na+-driven multidrug efflux pump
BGK56_RS01655	BGK56_01605	ribE [H]	Riboflavin synthase eubacterial/eukaryotic (EC 2.5.1.9)	524	33	21	16	0	1369.12	9.62134	26.6985	6.17e-13	1	2.18073	70.1877	0	1									1		GO:0004746|riboflavin synthase activity	K00793	COG0307	H	Riboflavin synthase alpha chain
BGK56_RS01660	BGK56_01610	-	hypothetical protein	219	17	20	12	0	13462.6	67726.1	5.26848	0.000157111	0	7141.45	11.8096	3.2455e-10	0	152.852	31.0144	1.56203e-15	1						1			COG1359	S	Uncharacterized conserved protein
BGK56_RS01665	BGK56_01615		hypothetical protein	603	54			0
BGK56_RS01670	BGK56_01620	cfa [H]	Cyclopropane-fatty-acyl-phospholipid synthase (EC 2.1.1.79)	918	76	43	32	0	2911.61	14.121	5.56367	1.26e-14	0	0	14.6472	0	0	26.7857	6.33872	2.07652e-11	0	4.21555	9.5631	0	0			GO:0008825|cyclopropane-fatty-acyl-phospholipid synthase activity	K00574,K05928	COG2230	M	Cyclopropane fatty acid synthase and related methyltransferases
BGK56_RS01675	BGK56_01625	ydhC [H]	Inner membrane transport protein YdhC	978	79	72	43	0	8312.51	5.44275e+06	1.0917	0.664403	0	19128.2	8.78234	0	0	1531.84	10.6652	0	0	915.167	9.11738	0	0				K07552,K18552	COG0477	GEPR	Permeases of the major facilitator superfamily
BGK56_RS01680	BGK56_01630		LysR-family transcriptional regulator YdhB	723	39			0
BGK56_RS01685	BGK56_01635	purR [H]	Purine nucleotide synthesis repressor	819	54	40	30	0	1842.91	4.96909	9.99502	0	0	0	28.6422	0	1	49.0192	12.7242	0	0					1			K02529,K03604,K05499	COG1609	K	Transcriptional regulators
BGK56_RS01690	BGK56_01640	sodB [H]	Superoxide dismutase [Fe] (EC 1.15.1.1)	462	34	31	20	0	5605.23	0	5.41132	5.92e-09	0	0	13.3775	0	0	2860.99	6.01243	8.03211e-07	0							GO:0004784|superoxide dismutase activity	K04564	COG0605	P	Superoxide dismutase
BGK56_RS01695	BGK56_01645	grxD [H]	Monothiol glutaredoxin GrxD	277	16	16	9	0	4431.54	0.7339	113.994	9.34e-16	1	1.10308	56.501	0	1									1			K07390	COG0278	O	Glutaredoxin-related protein
BGK56_RS01700	BGK56_01650	rnt [H]	Ribonuclease T	512	29	15	13	0	977.305	0	4.59118	4.56e-07	0	0.894079	7.82929	6.60713e-11	0												K03683	COG0847	L	DNA polymerase III epsilon subunit and related 3'-5' exonucleases
BGK56_RS01705	BGK56_01655	gloA [H]	Lactoylglutathione lyase (EC 4.4.1.5)	325	26	24	17	0	1445.6	0	4.80665	3.06e-05	0	0	10.6909	0.000236465	0					5.01807	7.53774	1.19545e-05	0			GO:0004462|lactoylglutathione lyase activity	K01759	COG0346	E	Lactoylglutathione lyase and related lyases
BGK56_RS01710	BGK56_01660	ydhL	Uncharacterized protein YdhL	191	12			1																					K06938
BGK56_RS01715	BGK56_01665		Transcriptional regulator SlyA	347	21			0																					K06075
BGK56_RS01720	BGK56_01670	pcp [H]	Outer membrane lipoprotein pcp precursor	373	27	30	20	0	1455.99	28.4912	3.27009	0.000694162	0	907.021	2.74018	0.00438255	0	228.305	3.33306	0.000179629	0								K06077	COG3133	M	Outer membrane lipoprotein
BGK56_RS01725	BGK56_01675	anmK [H]	Anhydro-N-acetylmuramic acid kinase (EC 2.7.1.170)	894	63	42	29	0	2666.74	5.24463	6.21132	1.51e-08	0	15.4129	23.6814	0	1	66.8719	4.51614	2.6493e-07	0	21.3352	7.83973	0	0	1			K09001	COG2377	O	Predicted molecular chaperone distantly related to HSP70-fold metalloproteases
BGK56_RS01730	BGK56_01680		Pyridoxamine 5'-phosphate oxidase (EC 1.4.3.5)	522	30			0																				GO:0004733|pyridoxamine-phosphate oxidase activity	K00275
BGK56_RS01735	BGK56_01685		Tyrosyl-tRNA synthetase (EC 6.1.1.1)	1019	63			0																				GO:0004831|tyrosine-tRNA ligase activity	K01866
BGK56_RS01740	BGK56_01690	pdxY [H]	Pyridoxal kinase (EC 2.7.1.35)	690	34	23	15	0	1331.54	0	27.3709	2.5e-11	1	0	40.0319	0	1									1		GO:0008478|pyridoxal kinase activity	K00868	COG2240	H	Pyridoxal/pyridoxine/pyridoxamine kinase
BGK56_RS01745	BGK56_01695	gstB [H]	Glutathione S-transferase (EC 2.5.1.18)	483	31	34	23	0	7746.67	1.55415	10.9183	9.34e-16	0	1.28702	43.7185	0	1	118.2	22.4664	0	1					1	1	GO:0004364|glutathione transferase activity	K00799	COG0625	O	Glutathione S-transferase
BGK56_RS01750	BGK56_01700	yoaT [H]	Uncharacterized membrane protein YoaT	692	71	44	33	0	1063.67	9.41446	6.0428	2.39e-13	0	7.62755	11.1894	6.02526e-16	0	43.739	10.1888	1.56203e-15	0	3.70175	11.5083	0	0					COG3739	S	Uncharacterized integral membrane protein
BGK56_RS01755	BGK56_01705		Enoyl-[acyl-carrier-protein] reductase [NADH] (EC 1.3.1.9)	630	40			1																				GO:0004318|enoyl-[acyl-carrier-protein] reductase (NADH) activity	K00208
BGK56_RS01760	BGK56_01710		Peptide transport system ATP-binding protein SapF	642	40			0																					K19230
BGK56_RS01765	BGK56_01715	sapD	Peptide transport system ATP-binding protein SapD	795	47			1																					K02031,K19229
BGK56_RS01770	BGK56_01720		Peptide transport system permease protein SapC	711	62			0																					K19228
BGK56_RS01775	BGK56_01725	sapB	Peptide transport system permease protein SapB	771	59			1																					K19227
BGK56_RS01780	BGK56_01730	sapA	Peptide transport periplasmic protein SapA	1338	90			1																					K19226
BGK56_RS01785	BGK56_01735		hypothetical protein	486	33			0
BGK56_RS01790	BGK56_01740		Psp operon transcriptional activator	810	48			0																					K03974
BGK56_RS01795	BGK56_01745	pspA [H]	Phage shock protein A @ Suppressor of sigma54-dependent transcription, PspA-like	536	25	45	21	0	170615	873957	1.48203	0.12391	0	3.35506e+06	1.56647	0.0834763	0	3.71779e+06	1.98615	0.00824616	0	2.93028e+07	1.6288	0.0322425	0				K03969	COG1842	KT	Phage shock protein A (IM30) suppresses sigma54-dependent transcription
BGK56_RS01800	BGK56_01750	pspB [H]	Phage shock protein B	183	10	16	8	0	1081.49	4660.06	-1.11121	0.816113	0	10595.8	2.92138	0.0208874	0												K03970	-
BGK56_RS01805	BGK56_01755		Phage shock protein C	282	20			0																					K03973
BGK56_RS01810	BGK56_01760		hypothetical protein	145	13			0
BGK56_RS01815	BGK56_01765	ycjX [H]	Conserved protein YcjX with nucleoside triphosphate hydrolase domain	1117	76	50	36	0	3129.81	4.91354	3.57984	3.56e-11	0	26.9468	6.39446	0	0	43.6871	4.87712	1.09092e-12	0	154.521	3.46226	9.20213e-12	0				K06918	COG3106	R	Predicted ATPase
BGK56_RS01820	BGK56_01770	ycjF [C]	Membrane protein YcjF	843	41	27	23	0	1581.83	0	4.58732	8.57e-06	0	0	12.5043	1.71545e-05	0												K08990	COG3768	S	Predicted membrane protein
BGK56_RS01825	BGK56_01775	tyrR [H]	Transcriptional repressor protein TyrR	1247	83	84	53	0	9153.73	5.04865	10.6758	0	0	7.28624	17.6472	0	0	109.541	22.8025	0	1	47.8771	15.7353	0	0		1		K03721	COG3283	KE	Transcriptional regulator of aromatic amino acids metabolism
BGK56_RS01830	BGK56_01780		hypothetical protein	299	21	14	11	0	504.343	0	3.21351	0.000610121	0
BGK56_RS01835	BGK56_01785		Thiol peroxidase, Tpx-type (EC 1.11.1.15)	402	21			1																				GO:0051920|peroxiredoxin activity	K11065
BGK56_RS01840	BGK56_01790	mppA [H]	Murein peptide ABC transporter, substrate-binding protein (requires DppBCDF)	1297	98	84	56	0	5586.06	6.68131	7.7276	0	0	5.39273	13.7048	0	0	48.3401	10.6648	0	0	11.889	10.6789	0	0				K15580	COG4166	E	ABC-type oligopeptide transport system periplasmic component
BGK56_RS01845	BGK56_01795	zntB	Magnesium and cobalt transport protein CorA	786	47			0																					K16074
BGK56_RS01850	BGK56_01800	ttcA [H]	tRNA(Cytosine32)-2-thiocytidine synthetase	731	54	44	28	0	2016.3	3.06824	7.45059	4.43e-15	0	0	11.0934	6.02526e-16	0	23.3576	12.4302	5.3693e-13	0								K14058	COG0531	E	Amino acid transporters
BGK56_RS01855	BGK56_01805		hypothetical protein	198	22			0
BGK56_RS01860	BGK56_01810	ygeA [H]	Aspartate racemase (EC 5.1.1.13)	555	39	23	15	0	829.027	0	2.13999	0.00420497	0	0	4.7371	1.51812e-08	0											GO:0047689|aspartate racemase activity	K01779	COG1794	M	Aspartate racemase
BGK56_RS01865	BGK56_01815	-	Inhibitor of vertebrate c-type lysozyme, outer membrane	265	16	9	5	0	577.537	1.75952	2.83517	0.0152569	0	10.1201	5.40702	6.10523e-05	0	3921.07	2.63997	0.0113824	0									-
BGK56_RS01870	BGK56_01820		Uncharacterized glutathione S-transferase-like protein	500	36			0																					K00799
BGK56_RS01875	BGK56_01825	stcE [H]	Lipoprotein, ToxR-activated gene, TagA	2641	243	62	54	0	630.113	6.4943	5.06364	0	0	1.98373	6.98486	0	0													-
BGK56_RS01880	BGK56_01830		Inositol transport system sugar-binding protein	747	41			0																					K10439,K17208
BGK56_RS01885	BGK56_01835		Inositol transport system ATP-binding protein	1244	72			0																					K01995,K01996,K02056,K10441,K17207,K17210
BGK56_RS01890	BGK56_01840	rbsC [H]	Inositol transport system permease protein	815	48	31	22	0	534.365	8.39074	3.42467	9.59e-07	0	2.84827	5.23396	5.44265e-10	0	15.0706	3.67474	4.21638e-06	0								K10440,K10541,K17206,K17209	COG1172	G	Ribose/xylose/arabinose/galactoside ABC-type transport systems permease components
BGK56_RS01895	BGK56_01845		hypothetical protein	179	16			0
BGK56_RS01900	BGK56_01850		putative lipoprotein	625	51			0
BGK56_RS01905	BGK56_01855		Virulence factor MviM	731	52			0																					K03810,K09915
BGK56_RS01910	BGK56_01860			349	25			1
BGK56_RS01915	BGK56_01865		Universal stress protein G	342	30			0																					K11932,K14061
BGK56_RS01920	BGK56_01870		putative membrane protein	270	22			0
BGK56_RS01925	BGK56_01875	uspG [H]	Universal stress protein G	349	24	31	17	0	927.501	27.0315	4.21473	3.74e-06	0	1.3194	13.0634	3.27523e-12	0												K11932,K14061	COG0589	T	Universal stress protein UspA and related nucleotide-binding proteins
BGK56_RS01930	BGK56_01880		hypothetical protein	234	10			0
BGK56_RS01935	BGK56_01885		hypothetical protein	323	20	17	10	0	5155.74	0	5.73911	2.09e-07	0	0	11.5149	0	0
BGK56_RS01940	BGK56_01890	ycfQ [C]	Transcriptional regulator, AcrR family	505	39	24	18	0	2691.59	0	13.1684	5.44e-09	0	1.08744	29.4584	1.6298e-10	1									1			K18130,K18137	COG1309	K	Transcriptional regulator
BGK56_RS01945	BGK56_01895	yjjP [H]	FIG023911: putative membrane protein	647	45	30	21	0	1834.99	1.50742	3.20077	0.000298358	0	0	7.76374	7.70566e-10	0													COG2966	S	Uncharacterized conserved protein
BGK56_RS01950	BGK56_01900		FIG001826: putative inner membrane protein	371	30			0
BGK56_RS01955	BGK56_01905	endA [H]	Endonuclease I precursor (EC 3.1.21.1)	846	62	29	23	0	869.191	0	4.655	8.1e-06	0	0	14.1657	2.49722e-12	0											GO:0004530|deoxyribonuclease I activity	K01150	COG2356	L	Endonuclease I
BGK56_RS01960	BGK56_01910		Phophatidylinositol-4-phosphate 5-kinase (EC 2.7.1.68)	435	33			0																				GO:0016308|1-phosphatidylinositol-4-phosphate 5-kinase activity
BGK56_RS01965	BGK56_01915		Phosphate starvation-inducible protein PhoH, predicted ATPase	627	36			0																					K06217
BGK56_RS01970	BGK56_01920		Metal-binding protein ZinT	515	43			0																					K09815
BGK56_RS01975	BGK56_01925		hypothetical protein	143	12	10	5	0	1421.05	14.6294	8.4173	0.00303409	0	22.4433	6.67872	0.00058608	0	0	324.042	2.30013e-07	1	0	225.971	8.62e-15	1		1
BGK56_RS01980	BGK56_01930		Iron-chelator utilization protein	671	46			0																					K07229
BGK56_RS01985				143	11			0
BGK56_RS01990	BGK56_01935		Cytochrome d ubiquinol oxidase subunit II (EC 1.10.3.-)	807	46			0																				GO:0008827|cytochrome o ubiquinol oxidase activity;GO:0008827|cytochrome bo3 ubiquinol oxidase activity	K00425,K00426
BGK56_RS01995	BGK56_01940	cydA [H]	Cytochrome d ubiquinol oxidase subunit I (EC 1.10.3.-)	1069	58	32	25	0	1262.74	28.0592	2.18632	0.00182048	0	28.7131	4.80609	6.48661e-08	0											GO:0008827|cytochrome o ubiquinol oxidase activity;GO:0008827|cytochrome bo3 ubiquinol oxidase activity	K00425,K05596	COG1271	C	Cytochrome bd-type quinol oxidase subunit 1
BGK56_RS02000	BGK56_01945	ydcR [H]	DNA-binding transcriptional regulator, MocR family / aminotransferase domain	1139	66	57	42	0	10899.2	1.28851e+06	3.03068	3.37e-08	0	2.4036e+06	5.4986	7.85311e-13	0	1228.51	6.10287	5.62646e-14	0	7704.59	5.89885	0	0				K00375	COG2946	L	Putative phage replication protein RstA
BGK56_RS02005	BGK56_01950		Stresses-induced protein Ves (HutD)	452	21			0																					K09975
BGK56_RS02010	BGK56_01955		Putative threonine efflux protein	488	48			0																					K11250
BGK56_RS02015	BGK56_01960		Chitin binding protein	471	32			0																					K03933
BGK56_RS02020	BGK56_01965		hypothetical protein	332	30			0
BGK56_RS02025	BGK56_01970		hypothetical protein	445	39			0
BGK56_RS02030	BGK56_01975	dbpA [H]	ATP-dependent 23S rRNA helicase DbpA	1098	69	43	31	0	1801.17	12.3899	9.90022	4.88e-12	0	13.7764	14.7273	4.03476e-15	0												K05591,K05592	COG0513	LKJ	Superfamily II DNA and RNA helicases
BGK56_RS02035	BGK56_01980	ipdC [H]	Pyruvate decarboxylase (EC 4.1.1.1); Alpha-keto-acid decarboxylase (EC 4.1.1.-)	1319	99	72	48	0	2477.41	2.47708	5.65923	0	0	31.6826	7.73124	0	0	7.32471	14.4479	0	0							GO:0004737|pyruvate decarboxylase activity;GO:0004611|phosphoenolpyruvate carboxykinase activity;GO:0004611|gamma-glutamyl carboxylase activity;GO:0004611|3-octaprenyl-4-hydroxybenzoate carboxy-lyase activity;GO:0004611|2-hydroxy-3-carboxy-6-oxo-7-methylocta-2,4-dienoate decarboxylase activity;GO:0004611|bis(4-chlorophenyl)acetate decarboxylase activity;GO:0004611|3,5-dibromo-4-hydroxybenzoate de…	K04103	COG3961	GHR	Pyruvate decarboxylase and related thiamine pyrophosphate-requiring enzymes
BGK56_RS02040	BGK56_01985	ywbI [H]	Transcriptional regulator, LysR family	709	47	45	25	0	2809.49	8.07854	2.7818	4.81e-07	0	1.09164	7.88533	1.85416e-13	0	18.3209	9.07338	0	0	1.65982	7.09687	0	0					COG0583	K	Transcriptional regulator
BGK56_RS02050	BGK56_01990		Permease of the drug/metabolite transporter (DMT) superfamily	757	91			0
BGK56_RS02055	BGK56_01995		hypothetical protein	536	52	14	10	0	1148.95	0.75408	2.64869	0.00727003	0	5.2776	2.1096	0.213639	0
BGK56_RS02060	BGK56_02000		hypothetical protein	894	82			0																					K10907,K14267,K14287
BGK56_RS02065	BGK56_02005		hypothetical protein	865	76			0
BGK56_RS02070	BGK56_02010	tauD [C]	hypothetical protein	767	72	28	23	0	1065.63	0	11.1971	2.44e-11	0	0	12.8362	6.51472e-09	0												K03119,K06912	COG2175	Q	Probable taurine catabolism dioxygenase
BGK56_RS02075	BGK56_02015		hypothetical protein	1076	102			0
BGK56_RS02085	BGK56_02020	fic	Cell filamentation protein Fic	493	33			1																					K04095
BGK56_RS02090	BGK56_02025		Integrase	951	63	38	27	0	879.576	0	8.774	4.06e-13	0	0	13.1947	4.03476e-15	0
BGK56_RS02100	BGK56_02030	engD [H]	GTP-binding and nucleic acid-binding protein YchF	872	59	47	31	0	2646.7	173.184	13.0166	0	0	0	20.3577	0	1	74.5336	22.9316	0	1	11.7907	20.7111	0	1	1	1		K06942	COG0012	J	Predicted GTPase probable translation factor
BGK56_RS02105	BGK56_02035		Peptidyl-tRNA hydrolase (EC 3.1.1.29)	471	35			0																				GO:0004045|aminoacyl-tRNA hydrolase activity	K01056
BGK56_RS02110	BGK56_02040		probable membrane protein YPO2012	217	17			0
BGK56_RS02115	BGK56_02045		Ribose-phosphate pyrophosphokinase (EC 2.7.6.1)	750	41			1																				GO:0004749|ribose phosphate diphosphokinase activity	K00948
BGK56_RS02120	BGK56_02050		4-diphosphocytidyl-2-C-methyl-D-erythritol kinase (EC 2.7.1.148)	699	37			0																				GO:0050515|4-(cytidine 5'-diphospho)-2-C-methyl-D-erythritol kinase activity	K00919
BGK56_RS02125	BGK56_02055	lolB	Outer membrane lipoprotein component of lipoprotein transport system LolB	531	28			1																					K02494
BGK56_RS02130	BGK56_02060		Glutamyl-tRNA reductase (EC 1.2.1.70)	1009	51			1																				GO:0008883|glutamyl-tRNA reductase activity	K02492
BGK56_RS02135	BGK56_02065		Peptide chain release factor 1	865	41			1																					K02835
BGK56_RS02140	BGK56_02070		Peptide chain release factor N(5)-glutamine methyltransferase (EC 2.1.1.297)	675	40			0																					K02493
BGK56_RS02145	BGK56_02075		FIG002708: Protein SirB1	647	46			0
BGK56_RS02150	BGK56_02080		2-Keto-3-deoxy-D-manno-octulosonate-8-phosphate synthase (EC 2.5.1.55)	683	30			1																				GO:0008676|3-deoxy-8-phosphooctulonate synthase activity	K01627
BGK56_RS02155	BGK56_02085		Uncharacterized radical SAM protein YhcC	721	44			0																					K07139
BGK56_RS02160	BGK56_02090	ychM [H]	Putative sulfate permease	1350	92	48	39	0	1129.84	0	5.71492	1.34e-14	0	0	12.9345	0	0	5.35267	8.43253	0	0								K03321	COG0659	P	Sulfate permease and related transporters (MFS superfamily)
BGK56_RS02165	BGK56_02095		hypothetical protein	323	29			1
BGK56_RS02170	BGK56_02100	ynbD [H]	Ser/Thr and Tyr protein phosphatase (dual specificity)	1071	88	71	45	0	1264.95	5.2204	2.07688	0.000102036	0	0	5.93306	3.78602e-12	0	50.5726	4.62862	4.86106e-10	0	60.3718	4.73372	4.80609e-13	0					COG0671	I	Membrane-associated phospholipid phosphatase
BGK56_RS02175	BGK56_02105	ynbC [H]	Putative lipase in cluster with Phosphatidate cytidylyltransferase	1412	104	62	46	0	768.994	0	3.05546	5.29e-13	0	0	4.02243	3.28246e-11	0													COG2267	I	Lysophospholipase
BGK56_RS02180	BGK56_02110	ynbA [H]	CDP-diacylglycerol--glycerol-3-phosphate 3-phosphatidyltransferase (EC 2.7.8.5)	507	38	20	13	0	637.212	0	8.75837	3.98e-07	0	0	21.4049	3.69563e-08	1									1		GO:0008444|CDP-diacylglycerol-glycerol-3-phosphate 3-phosphatidyltransferase activity	K00995	COG0558	I	Phosphatidylglycerophosphate synthase
BGK56_RS02185	BGK56_02115		Transcriptional regulator, AraC family	651	55			0
BGK56_RS02190	BGK56_02120		4-hydroxyproline epimerase (EC 5.1.1.8)	759	42			0																				GO:0047580|4-hydroxyproline epimerase activity	K01777,K12658
BGK56_RS02195	BGK56_02125		D-amino acid dehydrogenase family protein in hydroxy-L-proline catabolic cluster	997	55			0																					K00285
BGK56_RS02200	BGK56_02130			689	40			0
BGK56_RS02205	BGK56_02135		Aldehyde dehydrogenase (EC 1.2.1.3)	1187	51			0																				GO:0004029|aldehyde dehydrogenase (NAD) activity	K00128,K09472
BGK56_RS02210	BGK56_02140		Putative sodium/proton-dependent alanine carrier protein YrbD	1200	75			0																					K03310
BGK56_RS02215	BGK56_02145			69	3			1
BGK56_RS02220	BGK56_02150	ghrA [H]	Glyoxylate reductase (EC 1.1.1.79) / Glyoxylate reductase (EC 1.1.1.26) / Hydroxypyruvate reductase (EC 1.1.1.81); 2-ketoaldonate reductase, broad specificity (EC 1.1.1.215) (EC 1.1.1.-)	752	43	46	31	0	1634.28	0.619271	6.20784	9.34e-16	0	0	14.6433	0	0	56.9848	7.58453	1.64527e-13	0	25.2453	8.65616	0	0			GO:0030267|glyoxylate reductase (NADP) activity;GO:0047964|glyoxylate reductase activity;GO:0016618|hydroxypyruvate reductase activity;GO:0008873|gluconate 2-dehydrogenase activity;GO:0000252|C-3 sterol dehydrogenase (C-4 sterol decarboxylase) activity;GO:0000252|aldo-keto reductase (NADP) activity;GO:0000252|isocitrate dehydrogenase activity;GO:0000252|mevaldate reductase activity;GO:0000252|glu…	K12972	COG0111	HE	Phosphoglycerate dehydrogenase and related dehydrogenases
BGK56_RS02225	BGK56_02155	ycdY [H]	Anaerobic respiratory reductase chaperone	435	20	11	10	0	5349.94	0	2.52986	0.108526	0	0	11.6464	3.92259e-05	0													COG3381	R	Uncharacterized component of anaerobic dehydrogenases
BGK56_RS02230	BGK56_02160	yceB [H]	Putative lipoprotein yceB precursor	447	36	29	19	0	703.938	16.6199	4.87294	2.27e-09	0	4.40503	6.49451	2.07301e-11	0													-
BGK56_RS02235	BGK56_02165		Multidrug resistance protein MdtH	961	63			0																					K08162
BGK56_RS02240	BGK56_02170	rimJ [H]	Ribosomal-protein-S5p-alanine acetyltransferase (EC 2.3.1.128)	469	29	29	18	0	2378.84	0	17	0	0	0	40.5854	0	1	28.3596	31.4593	0	1					1	1	GO:0008999|ribosomal-protein-alanine N-acetyltransferase activity	K03790	COG1670	J	Acetyltransferases including N-acetylases of ribosomal proteins
BGK56_RS02245	BGK56_02175	murJ	Proposed peptidoglycan lipid II flippase MurJ	1227	82			1																					K03980
BGK56_RS02250	BGK56_02180		Arginyl-tRNA synthetase (EC 6.1.1.19)	1383	83			1																				GO:0004814|arginine-tRNA ligase activity	K01887
BGK56_RS02255	BGK56_02185		Protein YecM	443	20			0																					K09907
BGK56_RS02260	BGK56_02190		Cytoplasmic copper homeostasis protein CutC	608	42			0																					K06201
BGK56_RS02265	BGK56_02195	-	hypothetical protein	644	51	20	16	0	1366.37	27.4517	4.2349	2.36e-05	0	7.28549	13.1924	2.69612e-12	0	0	11.0502	2.14977e-14	0									-
BGK56_RS02270	BGK56_02200	cmoB [H]	tRNA (mo5U34)-methyltransferase	776	52	35	28	0	8526.63	3.0638	15.9882	0	0	1.21425	26.0644	0	1	4.61749	18.91	0	0	2.77674	22.202	0	1	1	1		K15257	COG0500	QR	SAM-dependent methyltransferases
BGK56_RS02275	BGK56_02205		tRNA (cmo5U34)-methyltransferase	603	33			0																					K15256
BGK56_RS02280	BGK56_02210	yecN [H]	Inner membrane protein YecN	318	25	14	11	0	2976.8	0	13.1145	2.39e-07	0	2.18073	17.4662	1.80142e-08	0	137.766	8.59496	5.66283e-05	0	27.539	4.22372	0.000139693	0				K07136	COG3788	R	Uncharacterized relative of glutathione S-transferase MAPEG superfamily
BGK56_RS02285	BGK56_02215	-	Nudix hydrolase family protein PA3470	323	26	18	13	0	1363.01	114415	1.82978	0.135833	0	6471.79	6.35203	8.69132e-08	0	17.037	4.07903	8.33819e-05	0	100.787	19.7377	8.62e-15	0					COG0494	LR	NTP pyrophosphohydrolases including oxidative damage repair enzymes
BGK56_RS02290	BGK56_02220		putative lipoprotein	255	13			0
BGK56_RS02295	BGK56_02225		Aspartyl-tRNA synthetase (EC 6.1.1.12)	1417	72			1																				GO:0004815|aspartate-tRNA ligase activity	K01876
BGK56_RS02300	BGK56_02230	nudB [H]	Dihydroneopterin triphosphate pyrophosphohydrolase type 2	371	18	9	7	0	579.134	0	2.21945	0.056643	0																K08310	COG0494	LR	NTP pyrophosphohydrolases including oxidative damage repair enzymes
BGK56_RS02305	BGK56_02235	yebC [C]	Probable transcriptional regulatory protein YebC	594	36	24	18	0	3872.25	0.334983	13.0308	2.88e-13	0	0	35.6685	0	1	146.01	36.6968	0	1	15.6649	40.6156	0	1	1	1			COG0217	S	Uncharacterized conserved protein
BGK56_RS02310	BGK56_02240		Crossover junction endodeoxyribonuclease RuvC (EC 3.1.22.4)	416	31			0																				GO:0008821|crossover junction endodeoxyribonuclease activity	K01159
BGK56_RS02315	BGK56_02245		Holliday junction ATP-dependent DNA helicase RuvA (EC 3.6.4.12)	493	31			0																					K03550
BGK56_RS02320	BGK56_02250		Holliday junction ATP-dependent DNA helicase RuvB (EC 3.6.4.12)	807	52			0																					K03551
BGK56_RS02325	BGK56_02255		hypothetical protein	378	31			0
BGK56_RS02330	BGK56_02260	znuB [H]	High-affinity zinc uptake system membrane protein znuB [H]	627	43	31	21	0	1183.88	33.3473	3.29646	7.99e-07	0	81.2211	5.74989	5.84927e-08	0	439.969	4.55846	5.92414e-06	0								K09816	COG1108	P	ABC-type Mn2+/Zn2+ transport systems permease components
BGK56_RS02335	BGK56_02265		Zinc ABC transporter, ATP-binding protein ZnuC	613	43			0																					K02074,K09817
BGK56_RS02340	BGK56_02270	znuA [H]	High-affinity zinc uptake system protein znuA [H]	767	45	22	18	0	4659.68	2.25169	2.4392	0.0143982	0	1.87811	9.11096	1.00672e-07	0												K09815	COG4531	P	ABC-type Zn2+ transport system periplasmic component/surface adhesin
BGK56_RS02345	BGK56_02275	mepM	Murein DD-endopeptidase MepM	1064	63			1																					K19304
BGK56_RS02350	BGK56_02280		Lipid A biosynthesis myristoyltransferase (EC 2.3.1.243)	779	56			1																					K02560
BGK56_RS02355	BGK56_02285		Transcriptional regulator, LysR family	690	67			0
BGK56_RS02360	BGK56_02290		Fimbrial protein	423	31			0																					K07345
BGK56_RS02365	BGK56_02295		putative fimbrial chaperone protein	529	49			1																					K07346
BGK56_RS02370	BGK56_02300	lpfC [H]	type 1 fimbriae anchoring protein FimD	1991	190	80	63	0	543.876	0.474878	2.15449	3e-05	0																K07347	COG3188	NU	P pilus assembly protein porin PapC
BGK56_RS02375	BGK56_02305		PhfB	815	84			0
BGK56_RS02380	BGK56_02310		hypothetical protein	183	11			0
BGK56_RS02385	BGK56_02315	pykA [H]	Pyruvate kinase (EC 2.7.1.40)	1153	63	47	36	0	3344.9	2.3327e+06	-1.27877	0.285364	0	273655	5.91618	3.98096e-12	0	2892.43	7.27342	1.87334e-14	0	989.045	10.0283	0	0			GO:0004743|pyruvate kinase activity	K00873	COG3848	T	Phosphohistidine swiveling domain
BGK56_RS02390	BGK56_02320		Phosphogluconate repressor HexR, RpiR family	675	47			0																					K19337
BGK56_RS02395	BGK56_02325		Glucose-6-phosphate 1-dehydrogenase (EC 1.1.1.49)	1179	68			1																				GO:0004345|glucose-6-phosphate dehydrogenase activity	K00036
BGK56_RS02400	BGK56_02330	pdxK [H]	Pyridoxal kinase (EC 2.7.1.35)	678	43	31	22	0	863.497	1.23854	3.77864	4.38e-09	0	25.7438	6.41416	7.97475e-11	0											GO:0008478|pyridoxal kinase activity	K00868	COG2240	H	Pyridoxal/pyridoxine/pyridoxamine kinase
BGK56_RS02405	BGK56_02335	mdtJ [H]	Spermidine export protein MdtJ	342	28	20	12	0	2164.63	0	10.9724	2.21e-14	0	3.56665	6.99738	3.60066e-06	0	89.6372	21.5362	0	1						1		K11743	COG2076	P	Membrane transporters of cations and cationic drugs
BGK56_RS02410	BGK56_02340	mdtI	Spermidine export protein MdtI	265	17			1																					K11742
BGK56_RS02415	BGK56_02345		RidA/YER057c/UK114 superfamily, group 2, YoaB-like protein	277	13			0
BGK56_RS02420	BGK56_02350	yoaA [H]	DinG family ATP-dependent helicase YoaA	1539	91	48	33	0	2239.39	3.78914	6.29652	5.06e-12	0	1.29275	7.72056	4.78385e-11	0	1.01121	11.2423	4.19744e-10	0	0	14.6995	0	0				K03722	COG1199	KL	Rad3-related DNA helicases
BGK56_RS02425	BGK56_02355		tRNA threonylcarbamoyladenosine biosynthesis protein TsaB	558	26			0																					K01409,K14742
BGK56_RS02430	BGK56_02360	yeaY [H]	Uncharacterized lipoprotein YeaY	486	41	31	19	0	4386.9	14928.7	7.08323	6.11e-15	0	49.099	10.7152	1.76808e-15	0												K07285	COG3065	M	Starvation-inducible outer membrane lipoprotein
BGK56_RS02435	BGK56_02365	fadD [H]	Long-chain-fatty-acid--CoA ligase (EC 6.2.1.3)	1349	90	40	29	0	545.345					0	10.5713	3.03292e-14	0											GO:0004467|long-chain fatty acid-CoA ligase activity	K00666,K01897	COG0318	IQ	Acyl-CoA synthetases (AMP-forming)/AMP-acid ligases II
BGK56_RS02440	BGK56_02370	rnd [H]	Ribonuclease D (EC 3.1.26.3)	899	52	35	25	0	1202.85	0	3.69402	1.17e-06	0	0	7.9317	5.72437e-15	0	0.845891	4.41973	1.87036e-10	0							GO:0004525|ribonuclease III activity	K03684	COG0349	J	Ribonuclease D
BGK56_RS02445	BGK56_02375		Cell division topological specificity factor MinE	222	12			0																					K03608
BGK56_RS02450	BGK56_02380		Septum site-determining protein MinD	651	38			0																					K03609
BGK56_RS02455	BGK56_02385		Septum site-determining protein MinC	575	40			0																					K03610
BGK56_RS02460	BGK56_02390		Protein YcgL	217	12			0																					K09902
BGK56_RS02465	BGK56_02395		Membrane-bound lytic murein transglycosylase B (EC 3.2.1.-)	865	59			0																				GO:0008933|lytic transglycosylase activity;GO:0008933|mannosidase activity;GO:0008933|mannosyl-oligosaccharide mannosidase activity;GO:0008933|galactosidase activity;GO:0008933|glucosidase activity;GO:0008933|trehalase activity;GO:0008933|fucosidase activity;GO:0008933|hexosaminidase activity;GO:0008933|amylase activity;GO:0008933|dextrin alpha-glucosidase activity;GO:0008933|starch alpha-glucosi…	K01792,K08305
BGK56_RS02470	BGK56_02400	ycgM [H]	FIG094199: Fumarylacetoacetate hydrolase	524	31	34	23	0	3103.01	0.30723	6.13116	6.73e-11	0	0	17.926	0	0													COG0506	E	Proline dehydrogenase
BGK56_RS02475	BGK56_02405		UPF0260 protein YcgN	359	21			0																					K09160
BGK56_RS02480	BGK56_02410	dkgB [H]	2,5-didehydrogluconate reductase (2-dehydro-D-gluconate-forming) (EC 1.1.1.274)	666	51	36	24	0	531.843	0	9.46162	2.68e-13	0															GO:0050580|2,5-didehydrogluconate reductase activity	K06221	COG0656	R	Aldo/keto reductases related to diketogulonate reductase
BGK56_RS02485	BGK56_02415		hypothetical protein	757	51			0
BGK56_RS02495	BGK56_02425	mrkA [H]	Fimbrial subunit type 3 [H]	467	39	36	23	0	18051.8	4242.13	2.63964	0.000725758	0	8628.5	7.42702	9.26485e-12	0	6403.68	5.01419	1.06083e-05	0	272.341	4.57484	4.90384e-09	0				K07345	-
BGK56_RS02500	BGK56_02430	mrkB [H]	hypothetical protein	560	48	25	18	0	4879.91	0	19.4402	1.84e-11	0	0	48.5761	3.47365e-15	1	29055.7	3.79923	0.0135437	0	6236.62	7.75024	5.8621e-05	0	1				COG3121	NU	P pilus assembly protein chaperone PapD
BGK56_RS02505	BGK56_02435	mrkC [H]	fimbrial biogenesis outer membrane usher protein	1991	179	131	95	0	7598.51	2.04253	7.75562	0	0	11.463	12.9347	0	0	70.4471	9.7449	0	0	7.86604	9.68322	0	0				K07347	COG3188	NU	P pilus assembly protein porin PapC
BGK56_RS02510	BGK56_02440	mrkD [H]	Fimbria adhesin protein [H]	805	66	50	36	0	3767.01	140.334	5.82391	4.2e-11	0	134.042	10.6488	0	0	111.721	9.69147	1.45931e-12	0								K07345	COG3539	NU	P pilus assembly protein pilin FimA
BGK56_RS02515	BGK56_02445		hypothetical protein	493	36			0
BGK56_RS02520	BGK56_02450		hypothetical protein	251	23			0
BGK56_RS02525	BGK56_02455	grxB [H]	Glutaredoxin 2	510	42	23	15	0	1031.88	0	12.0863	3.49e-07	0	0	21.7434	8.74782e-11	1									1			K03675	COG2999	O	Glutaredoxin 2
BGK56_RS02530	BGK56_02460	hslJ	Heat shock protein hslJ	349	24			1																					K03668
BGK56_RS02535	BGK56_02465	ldhA [H]	D-lactate dehydrogenase (EC 1.1.1.28)	798	61	46	32	0	925.985	0	5.48435	1.99e-12	0	9.00911	9.82746	6.02526e-16	0											GO:0008720|D-lactate dehydrogenase activity	K00018,K03778	COG1052	CHR	Lactate dehydrogenase and related dehydrogenases
BGK56_RS02540	BGK56_02470	ydbH [H]	Putative uncharacterized protein ydbH	2072	146	86	59	0	1970.33	0.043211	3.74466	1.44e-12	0	19.1128	5.03617	5.47858e-13	0	49.1864	5.85371	0	0	3.35102	5.92208	0	0					-
BGK56_RS02545	BGK56_02475		putative lipoprotein	138	10			1
BGK56_RS02550	BGK56_02480		Putative uncharacterized protein ydbL, may be related to amine metabolism	260	16			0																					K09978
BGK56_RS02555	BGK56_02485		FMN-dependent NADH-azoreductase (EC 1.7.1.6)	479	32			0																				GO:0050446|azobenzene reductase activity	K01118
BGK56_RS02560	BGK56_02490	hrpA [H]	ATP-dependent helicase HrpA	3121	195	87	68	0	554.921	16.0293	1.14475	0.449288	0																K03578	COG1643	L	HrpA-like helicases
BGK56_RS02565	BGK56_02495	mrkD [H]	Fimbria adhesin protein [H]	774	59	39	26	0	1731.15	26198	2.02343	0.000755207	0	669.802	5.20968	7.88443e-08	0	43628.6	3.37651	1.16767e-06	0	99063.6	3.63328	2.39291e-08	0				K07345	COG3539	NU	P pilus assembly protein pilin FimA
BGK56_RS02570	BGK56_02500	lpfC [H]	type 1 fimbriae anchoring protein FimD	1987	200	71	59	0	647.201	0	3.63843	3.54e-13	0	16.3764	7.64195	0	0	53.4787	5.83686	2.31944e-15	0								K07347	COG3188	NU	P pilus assembly protein porin PapC
BGK56_RS02575	BGK56_02505		type 1 fimbriae anchoring protein FimD	570	54			0
BGK56_RS02580	BGK56_02510		hypothetical protein	421	47			0																					K07345
BGK56_RS02585	BGK56_02515		hypothetical protein	207	18			0
BGK56_RS02590	BGK56_02520	ydgI [H]	Arginine/ornithine antiporter ArcD	1110	82	93	53	0	15294.7	1894.08	5.77238	0	0	2723.87	10.3923	0	0	44377.8	10.5931	0	0	266.647	16.0105	0	0				K03756,K03758	COG0531	E	Amino acid transporters
BGK56_RS02595	BGK56_02525	ydgH [H]	Protein YdgH	759	48	47	29	0	4089.79	20.8629	3.88176	1.14e-05	0	0.266319	9.14815	2.54581e-14	0	265.203	3.3424	1.36489e-06	0	210.256	6.08148	9.87796e-14	0					-
BGK56_RS02600	BGK56_02530		NAD(P) transhydrogenase alpha subunit (EC 1.6.1.2)	1225	67			0																				GO:0008750|NAD(P)+ transhydrogenase (AB-specific) activity	K00324
BGK56_RS02605	BGK56_02535	pntB [H]	NAD(P) transhydrogenase subunit beta (EC 1.6.1.2)	1110	73	67	47	0	776.267	0	5.76228	7.77e-14	0	0	10.2382	0	0											GO:0008750|NAD(P)+ transhydrogenase (AB-specific) activity	K00325	COG1282	C	NAD/NADP transhydrogenase beta subunit
BGK56_RS02610	BGK56_02540	uspE [H]	Universal stress protein E	755	50	40	26	0	2453.27	0	11.0835	0	0	0	21.7253	0	1									1			K14055	COG0589	T	Universal stress protein UspA and related nucleotide-binding proteins
BGK56_RS02615	BGK56_02545	fnr [H]	Fumarate and nitrate reduction regulatory protein	606	28	28	17	0	3662.98	0	8.6595	4.98e-14	0	0	17.937	0	0												K01420	COG0664	T	cAMP-binding proteins - catabolite gene activator and regulatory subunit of cAMP-dependent protein kinases
BGK56_RS02620	BGK56_02550		Quinone oxidoreductase (EC 1.6.5.5)	807	54			0																				GO:0003960|NADPH:quinone reductase activity	K00344
BGK56_RS02625	BGK56_02555	mfnA [H]	decarboxylase, putative	1551	104	70	48	0	544.153	0	4.6613	0	0	0	7.61154	0	0												K09645	COG0076	E	Glutamate decarboxylase and related PLP-dependent proteins
BGK56_RS02630	BGK56_02560	tyrP [H]	Tyrosine-specific transport protein	966	75	51	34	0	1027.86	0	4.8601	8.56e-15	0	0	11.4607	0	0												K03318,K03834,K03835	COG0814	E	Amino acid permeases
BGK56_RS02635	BGK56_02565	yqjI [H]	Transcriptional regulator, PadR family	440	29	24	14	0	1016.05	261.978	2.5328	0.0568922	0	4.36146	5.57749	1.46668e-05	0													COG1695	K	Predicted transcriptional regulators
BGK56_RS02640	BGK56_02570	-	hypothetical protein	167	17	14	7	0	999.09	0	6.68818	3.51e-10	0	0	15.8631	1.3395e-09	0													-
BGK56_RS02645	BGK56_02575		Glutathione-regulated potassium-efflux system ATP-binding protein	1395	87			0
BGK56_RS02650	BGK56_02580		Acetyltransferase, GNAT family	380	30	21	14	0	2867.64	12.491	2.77064	0.000308709	0	1.52887	7.56777	4.06861e-09	0	15.4974	7.0708	1.61941e-08	0	71.5968	6.20793	1.53384e-07	0				K00657
BGK56_RS02655	BGK56_02585		HlyD-like membrane fusion protein YhiI	855	55			0																					K01993
BGK56_RS02660	BGK56_02590	yhiH [H]	Ribosome-associated ATPase RbbA	2204	121	75	46	0	5160.76	3406.53	4.02378	8.56e-15	0	4272.16	8.33962	0	0	14.7138	8.65479	0	0	33.5349	6.37763	0	0				K01990,K13926	COG1131	V	ABC-type multidrug transport system ATPase component
BGK56_RS02665	BGK56_02595	yhhJ [H]	Inner membrane transport permease YhhJ	901	74	51	36	0	1128.98	1.69319	3.98747	1.94e-13	0	0	7.68698	0	0	6.05394	8.29846	1.86017e-13	0								K01992	COG0842	V	ABC-type multidrug transport system permease component
BGK56_RS02670	BGK56_02600	ahpC [H]	Alkyl hydroperoxide reductase protein C (EC 1.11.1.15)	450	25	16	12	0	6256.84	11620.1	3.90155	2.59e-05	0	31297	6.10959	9.62363e-07	0											GO:0051920|peroxiredoxin activity	K03386	COG0450	O	Peroxiredoxin
BGK56_RS02675	BGK56_02605	ahpF [H]	Alkyl hydroperoxide reductase protein F	1259	80	57	40	0	1925.07	0.36695	7.03876	0	0	21.9	12.4984	0	0	46.0799	7.85631	0	0								K03387	COG3634	O	Alkyl hydroperoxide reductase large subunit
BGK56_RS02680				97	7			0
BGK56_RS02685	BGK56_02610		Phage protein	167	15			0
BGK56_RS02690	BGK56_02615	-	hypothetical protein	901	90	36	29	0	26552.8	1.19081e+06	-1.22774	0.404534	0	2.29379e+06	1.07326	0.81855	0	126193	2.26652	0.00233402	0	3988.89	2.94326	1.21166e-05	0					-
BGK56_RS02695	BGK56_02620		Presumed portal vertex protein	841	44			0
BGK56_RS02700	BGK56_02625		Uncharacterized protein YebB	464	38			0
BGK56_RS02705	BGK56_02630	mocR [H]	Transcriptional regulator, GntR family domain / Aspartate aminotransferase (EC 2.6.1.1)	1184	85	58	39	0	4917.65	4.96751	4.63297	1.03e-11	0	1.3194	16.8925	0	0	78.4056	6.94379	7.91082e-16	0	83.3222	6.56258	0	0			GO:0004069|L-aspartate:2-oxoglutarate aminotransferase activity;GO:0004069|L-phenylalanine:2-oxoglutarate aminotransferase activity	K00375	COG1167	KE	Transcriptional regulators containing a DNA-binding HTH domain and an aminotransferase domain (MocR family) and their eukaryotic orthologs
BGK56_RS02710	BGK56_02635		Histone acetyltransferase HPA2 and related acetyltransferases	366	22			0
BGK56_RS02715	BGK56_02640		hypothetical protein	188	6			1
BGK56_RS02720	BGK56_02645		Putative DNA-binding protein	464	31	21	14	0	3663.1	0	4.54576	1.39e-05	0	0	12.4719	6.68768e-12	0	0.43646	4.12897	8.678e-08	0
BGK56_RS02725	BGK56_02650	ybiA [C]	Conserved Hypothetical Protein	431	27	18	11	0	519.832					8.40879	2.32149	0.0448846	0												K09935	COG3236	S	Uncharacterized protein conserved in bacteria
BGK56_RS02730	BGK56_02655		Auxin efflux carrier family protein	726	75			0																					K07088
BGK56_RS02735	BGK56_02660		hypothetical protein	246	17			0
BGK56_RS02740	BGK56_02665	amn [H]	AMP nucleosidase (EC 3.2.2.4)	1172	89	63	45	0	1339.1	87.9695	7.03236	0	0	11.489	15.5081	0	0	72.1044	10.6017	0	0	3.79263	11.8989	0	0			GO:0008714|AMP nucleosidase activity	K01241	COG0775	F	Nucleoside phosphorylase
BGK56_RS02745	BGK56_02670	cueR [H]	Transcriptional regulator, MerR family	332	21	16	10	0	662.148	0.672461	6.38473	1.09e-06	0																K13639	COG0789	K	Predicted transcriptional regulators
BGK56_RS02750	BGK56_02675		Acetyl-coenzyme A carboxyl transferase alpha chain (EC 6.4.1.2)	767	45			0																				GO:0003989|acetyl-CoA carboxylase activity	K01962,K01963
BGK56_RS02755	BGK56_02680	yedJ [H]	Uncharacterized protein YedJ	553	38	17	10	0	1170.25	0	42.3257	7.07e-10	1	0	54.5302	0	1									1			K06950	COG1418	R	Predicted HD superfamily hydrolase
BGK56_RS02760	BGK56_02685		Transcriptional regulator, LysR family	721	58			0
BGK56_RS02765	BGK56_02690		Uncharacterized protein YehS	375	39			0
BGK56_RS02770	BGK56_02695		hypothetical protein	251	17			0
BGK56_RS02775	BGK56_02700	ygaZ [C]	AzlC Family Protein	560	45	36	21	0	3160.96	9.0965	4.68204	6.69e-08	0	3142.26	5.86462	4.17653e-11	0	63.49	6.77984	7.39804e-11	0	1.36575	10.7297	0	0					COG1296	E	Predicted branched-chain amino acid permease (azaleucine resistance)
BGK56_RS02780	BGK56_02705	ybfI [H]	FIG229276: Transcriptional regulator, AraC family	671	52	34	26	0	1398.04	0.7339	9.93992	1.18e-09	0	0	10.8091	5.98013e-10	0	92.0332	3.10167	0.00781908	0	136.62	3.69435	3.14015e-05	0					COG2207	K	AraC-type DNA-binding domain-containing proteins
BGK56_RS02785	BGK56_02710	leuE [H]	Leucine efflux protein	512	51	34	24	0	556.584	0	4.08516	1.54e-08	0																K11250	COG1280	E	Putative threonine efflux protein
BGK56_RS02790	BGK56_02715	-	Cytidine deaminase (EC 3.5.4.5)	313	20	16	12	0	768.749	0.757435	3.9493	0.00135466	0	0.775652	5.36446	2.71472e-06	0											GO:0004126|cytidine deaminase activity		COG0295	F	Cytidine deaminase
BGK56_RS02795	BGK56_02720		hypothetical protein	404	26			0
BGK56_RS02800	BGK56_02725	yrhP [H]	Threonine efflux protein	491	45	34	24	0	972.947	2.01008	5.01435	2.64e-10	0	0	24.9901	0	1	31.4305	9.86859	7.91082e-16	0					1				COG1280	E	Putative threonine efflux protein
BGK56_RS02805	BGK56_02730	trpI [H]	D-serine dehydratase transcriptional activator	707	42	23	20	0	1150.31	2.27348	7.30514	1.81e-08	0	0	30.2184	1.76808e-15	1									1				COG0583	K	Transcriptional regulator
BGK56_RS02810	BGK56_02735	ddl [H]	D-alanine--D-alanine ligase (EC 6.3.2.4)	882	61	50	34	0	9064.18	10.7792	20.1122	0	1	11.4907	51.8513	0	1	69.3535	52.2921	0	1	21.2473	43.2645	0	1	1	1	GO:0008716|D-alanine-D-alanine ligase activity	K01921	COG1181	M	D-alanine-D-alanine ligase and related ATP-grasp enzymes
BGK56_RS02815	BGK56_02740	-	DNA topology modulation protein	447	31	18	15	0	2980.38	2.58438	5.65342	6.36e-07	0	21.2578	9.29745	6.30133e-09	0													COG0563	F	Adenylate kinase and related kinases
BGK56_RS02820	BGK56_02745	-	Acetyltransferase, GNAT family	618	40	28	17	0	951.047	28.9097	7.59248	6.5e-13	0	57.8379	7.29718	2.51149e-09	0													COG0456	R	Acetyltransferases
BGK56_RS02825	BGK56_02750		hypothetical protein	150	14			0
BGK56_RS02830	BGK56_02755	ybjJ [C]	Membrane protein mosC	930	66	48	33	0	2790.24	1.60832	6.95607	1.83e-15	0	1.80379	9.18711	0	0	12.0257	6.23196	2.36088e-11	0	9.35759	7.66611	0	0					COG0477	GEPR	Permeases of the major facilitator superfamily
BGK56_RS02835	BGK56_02760		hypothetical protein	733	61			0
BGK56_RS02840	BGK56_02765		hypothetical protein	617	47			0
BGK56_RS02845	BGK56_02770		FrmR: Negative transcriptional regulator of formaldehyde detoxification operon	217	7			1
BGK56_RS02850	BGK56_02775		S-(hydroxymethyl)glutathione dehydrogenase (EC 1.1.1.284)	889	54			0																				GO:0051903|S-(hydroxymethyl)glutathione dehydrogenase activity	K00121
BGK56_RS02855	BGK56_02780		S-formylglutathione hydrolase (EC 3.1.2.12)	663	39			0																				GO:0018738|S-formylglutathione hydrolase activity	K01070
BGK56_RS02860	BGK56_02785		hypothetical protein	255	20			0																					K09900
BGK56_RS02865	BGK56_02790		hypothetical protein	440	21			0
BGK56_RS02870	BGK56_02795	-	Acetyltransferase, GNAT family	409	34	35	25	0	594.949	0.43832	3.49077	3.02e-06	0																	COG0454	KR	Histone acetyltransferase HPA2 and related acetyltransferases
BGK56_RS02875	BGK56_02800		Acetyltransferase, GNAT family	349	30			0																					K00657
BGK56_RS02880	BGK56_02805	dcyD [H]	D-cysteine desulfhydrase (EC 4.4.1.15)	793	47	44	27	0	2268.66	0.287154	8.15773	0	0	5.6272	20.6801	0	1	38.1721	10.8823	0	0	17.451	14.3576	0	0	1		GO:0019148|D-cysteine desulfhydrase activity	K01505,K05396	COG2515	E	1-aminocyclopropane-1-carboxylate deaminase
BGK56_RS02885	BGK56_02810	-	Na+/H+ antiporter	1141	74	56	35	0	1188.58	0	3.75049	6.74e-13	0	0	9.04367	0	0	3.8734	7.04296	0	0									COG1757	C	Na+/H+ antiporter
BGK56_RS02890	BGK56_02815		Ribosomal-protein-S5p-alanine acetyltransferase (EC 2.3.1.128)	433	25			0																				GO:0008999|ribosomal-protein-alanine N-acetyltransferase activity	K03790
BGK56_RS02895	BGK56_02820		Transcriptional regulator, AraC family	680	44			0
BGK56_RS02900	BGK56_02825	yafC [H]	Transcriptional regulator, LysR family	762	51	26	20	0	531.176	0	4.06734	8.73e-06	0	0.367695	5.59987	2.42776e-09	0													COG0583	K	Transcriptional regulator
BGK56_RS02905	BGK56_02830	ydhP [H]	Inner membrane transport protein YdhP	947	73	53	39	0	790.009	0	4.02269	3.35e-08	0	0	4.78781	1.88349e-07	0												K19577	COG2814	G	Arabinose efflux permease
BGK56_RS02910	BGK56_02835		Methylphosphotriester-DNA--protein-cysteine S-methyltransferase (EC 2.1.1.n11) / ADA regulatory protein / Methylated-DNA--protein-cysteine methyltransferase (EC 2.1.1.63)	851	50			0																				GO:0003908|methylated-DNA-[protein]-cysteine S-methyltransferase activity	K00567,K10778,K13531
BGK56_RS02915	BGK56_02840	ahcY [H]	Adenosylhomocysteinase (EC 3.3.1.1)	997	64	50	32	0	589.911	0	3.03578	8.94e-09	0															GO:0004013|adenosylhomocysteinase activity	K01251	COG0499	H	S-adenosylhomocysteine hydrolase
BGK56_RS02920	BGK56_02845	yeiJ [C]	Nucleoside permease NupC	1014	84	55	40	0	3455.02	9.41446	9.84022	9.34e-16	0	0	17.2339	0	0	33.141	8.08389	7.91082e-16	0	16.9508	8.07361	0	0				K03317,K16324,K16325	COG1972	F	Nucleoside permease
BGK56_RS02925	BGK56_02850		Cyclic AMP receptor protein	524	31			0																					K10914
BGK56_RS02930	BGK56_02855		hypothetical protein	171	25			0
BGK56_RS02935	BGK56_02860		Transcriptional regulator, GntR family domain / Aspartate aminotransferase (EC 2.6.1.1)	1127	78			0																				GO:0004069|L-aspartate:2-oxoglutarate aminotransferase activity;GO:0004069|L-phenylalanine:2-oxoglutarate aminotransferase activity	K00375
BGK56_RS02940	BGK56_02865	yceJ [H]	COG2814: Arabinose efflux permease	920	77	47	34	0	2658.46	66.7134	2.65204	3.26e-05	0	11.9031	8.18173	8.93394e-12	0	695.047	6.69565	1.23774e-12	0									COG2814	G	Arabinose efflux permease
BGK56_RS02945	BGK56_02870		Putative transport protein	954	76			0
BGK56_RS02950	BGK56_02875	-	Putative DNA-binding protein	627	37	32	21	0	800.394	0.302477	9.70479	6.95e-15	0	0	32.1251	0	1									1				COG1396	K	Predicted transcriptional regulators
BGK56_RS02955	BGK56_02880	actII-2 [H]	Uncharacterized MFS-type transporter	1136	97	49	39	0	19440.4	22.7147	2.5	0.000155517	0	36.9168	3.16877	0.000389834	0	1289.67	5.07732	1.05892e-06	0									COG0477	GEPR	Permeases of the major facilitator superfamily
BGK56_RS02960	BGK56_02885	yghU [H]	Glutathione S-transferase (EC 2.5.1.18)	671	42	37	25	0	24351.7	224535	1.93719	0.0186385	0	171905	3.89455	1.96595e-08	0	1530.38	4.13388	5.20183e-07	0	52.6419	3.94752	1.07305e-08	0			GO:0004364|glutathione transferase activity	K11209	COG0625	O	Glutathione S-transferase
BGK56_RS02965	BGK56_02890	yqhD [H]	NADPH-dependent broad range aldehyde dehydrogenase YqhD	925	65	51	36	0	1839.67	3.77477	5.78071	9.34e-16	0	3.94625	11.0148	0	0	23.6537	6.09884	0	0	3.28107	6.14526	0	0				K08325	COG1979	C	Uncharacterized oxidoreductases Fe-dependent alcohol dehydrogenase family
BGK56_RS02970	BGK56_02895	cya [H]	Adenylate cyclase ExoY (EC 4.6.1.1)	956	64	47	35	0	5160.01	2.74729	4.59503	1.71e-11	0	34.6684	6.65878	0	0	5.86012	6.12065	6.23513e-10	0	2.57045	5.11709	2.48065e-14	0			GO:0004016|adenylate cyclase activity	K16637	-
BGK56_RS02975	BGK56_02900		Xaa-Pro aminopeptidase (EC 3.4.11.9)	1011	70			0
BGK56_RS02980	BGK56_02905	ybiH [H]	Transcriptional regulator	529	30	26	15	0	3847.23	0	4.91401	3.1e-07	0	0.775652	6.75867	6.78098e-08	0													COG1309	K	Transcriptional regulator
BGK56_RS02985	BGK56_02910		Putative polyferredoxin	707	42			0
BGK56_RS02990	BGK56_02915	rhsB [C]	hypothetical protein	3951	366	132	106	0	1679.01	1.49316e+06	1.58776	0.000194024	0	2.22971e+06	1.83817	9.74422e-05	0	198.961	5.04906	0	0									COG3209	M	Rhs family protein
BGK56_RS02995	BGK56_02920	pecS [H]	Transcriptional regulator, MarR family	387	25	34	19	0	22839.5	902.961	2.48283	0.00253393	0	15349	6.40662	2.41108e-06	0	192.313	10.1747	3.22076e-12	0	38.0189	8.09474	1.89426e-09	0					COG1846	K	Transcriptional regulators
BGK56_RS03000	BGK56_02925	pecM [H]	Permease of the drug/metabolite transporter (DMT) superfamily	702	61	41	27	0	1783.45	6.93478	6.12053	7.19e-14	0	26.6212	21.3424	0	1	2496.43	11.2523	6.73223e-15	0	4.91165	16.6279	0	0	1			K15269	COG0697	GER	Permeases of the drug/metabolite transporter (DMT) superfamily
BGK56_RS03005	BGK56_02930	-	hypothetical protein	1751	123	71	48	0	1647.1	89491.3	2.21195	1.81e-06	0	21965.1	2.97751	1.27291e-07	0	42.701	4.73146	6.51855e-11	0	17.3651	4.1501	0	0					-
BGK56_RS03010	BGK56_02935		Alpha-ketoglutarate-dependent dioxygenase AlkB (EC 1.14.11.33)	505	29			0																					K03919
BGK56_RS03015	BGK56_02940		Low-specificity L-threonine aldolase (EC 4.1.2.48)	819	60			0																					K01620
BGK56_RS03020	BGK56_02945	-	putative membrane protein	603	45	32	23	0	1524.43	0.900677	9.62668	0	0	0.804902	18.5216	0	0													-
BGK56_RS03025	BGK56_02950		Protein YaiI	368	24			0																					K09768
BGK56_RS03030	BGK56_02955	-	SAM-dependent methyltransferase	457	41	28	19	0	1033.4	26.2168	7.42495	3.1e-13	0	23.1518	10.7813	3.47365e-15	0													COG3963	I	Phospholipid N-methyltransferase
BGK56_RS03035	BGK56_02960		hypothetical protein	193	15			0
BGK56_RS03040	BGK56_02965		Lactoylglutathione lyase and related lyases	337	19			0
BGK56_RS03045	BGK56_02970		hypothetical protein	219	21			1
BGK56_RS03050	BGK56_02975		Arylsulfatase regulator (Fe-S oxidoreductase)	1107	98			1
BGK56_RS03055	BGK56_02980		Radical SAM domain heme biosynthesis protein	882	86			0
BGK56_RS03060	BGK56_02985	-	hypothetical protein	455	34	23	16	0	1788.54	0	6.30872	1.35e-07	0	0.735389	10.8751	1.70377e-08	0					6.40988	16.6756	7.33603e-12	0					COG3409	M	Putative peptidoglycan-binding domain-containing protein
BGK56_RS03065	BGK56_02990			240	23			0
BGK56_RS03070	BGK56_02995		Peptide chain release factor RF-3	805	72			0
BGK56_RS03075	BGK56_03000		Uncharacterized protein YjbD	210	11			0
BGK56_RS03080	BGK56_03005	selU [H]	Selenophosphate-dependent tRNA 2-selenouridine synthase	875	57	24	20	0	813.927	0.699988	3.03441	3.17e-05	0	19.3329	4.65532	6.78144e-06	0												K06917	COG2603	R	Predicted ATPase
BGK56_RS03085	BGK56_03010		Aminoglycoside 3''-nucleotidyltransferase (EC 2.7.7.-) => APH(3'')-Ia (AadA family) @ Aminoglycoside 9-nucleotidyltransferase (EC 2.7.7.-) => ANT(9)-I	673	52			0																				GO:0003720|telomerase activity;GO:0003720|RNA helicase activity;GO:0003720|DNA primase activity;GO:0003720|sulfate adenylyltransferase activity;GO:0003720|RNA guanylyltransferase activity;GO:0003720|tRNA guanylyltransferase activity;GO:0003720|mannose-phosphate guanylyltransferase activity;GO:0003720|DNA/RNA helicase activity;GO:0003720|CTP:2,3-di-O-geranylgeranyl-sn-glycero-1-phosphate cytidyltr…	K00984,K19279
BGK56_RS03090	BGK56_03015	nemR [H]	Transcriptional repressor NemR, AcrR family	479	26	30	18	0	5351.52	2.33377	4.27313	7.61e-06	0	0	13.4334	1.97639e-13	0	52.2118	12.6662	6.47001e-12	0	6.53692	10.4101	9.44967e-13	0				K16137	COG1309	K	Transcriptional regulator
BGK56_RS03095	BGK56_03020	nemA [H]	N-ethylmaleimide reductase	877	48	26	20	0	933.154	0	3.5592	2.97e-06	0	0	10.6322	5.89247e-10	0												K10680,K15552	COG1902	C	NADH:flavin oxidoreductases Old Yellow Enzyme family
BGK56_RS03100				135	15			0
BGK56_RS03105	BGK56_03025		Mobile element protein	210	19			0																					K07491
BGK56_RS03110	BGK56_03030		hypothetical protein	421	28			0
BGK56_RS03115	BGK56_03035		hypothetical protein	582	49			0																					K07346,K07353
BGK56_RS03120	BGK56_03040		hypothetical protein	443	38			0
BGK56_RS03125	BGK56_03045		hypothetical protein	423	32			0
BGK56_RS03130	BGK56_03050		fimbrial chaperone protein	599	69			1																					K07346
BGK56_RS03135	BGK56_03055		Periplasmic fimbrial chaperone	599	51			0
BGK56_RS03140	BGK56_03060	lpfC [H]	hypothetical protein	2019	181	85	70	0	830.695	0	6.17056	0	0	1.87811	8.04476	0	0												K07347	COG3188	NU	P pilus assembly protein porin PapC
BGK56_RS03145	BGK56_03065		hypothetical protein	846	80	65	43	0	9562.23	4391	4.12093	1e-12	0	5025.97	7.00616	0	0	80.8218	8.36293	0	0	13.767	7.47592	0	0
BGK56_RS03150	BGK56_03070		hypothetical protein	843	82			0
BGK56_RS03155	BGK56_03075		hypothetical protein	507	43			0
BGK56_RS03165	BGK56_03085		hypothetical protein	752	67	38	29	0	654.808	0	4.41734	6.93e-06	0	0	7.81222	2.53329e-11	0
BGK56_RS03170	BGK56_03090		hypothetical protein	1969	217			1
BGK56_RS03180	BGK56_03100			2067	215			1
BGK56_RS03185	BGK56_03105			155	20			1
BGK56_RS03195	BGK56_03110		hypothetical protein	1244	102			0
BGK56_RS03200	BGK56_03115		hypothetical protein	882	58			0
BGK56_RS03205	BGK56_03120	-	Lysine-epsilon oxidase (EC 1.4.3.20) antimicrobial protein LodA	1863	172	97	68	0	3619	3.04902	6.89073	0	0	0	13.1885	0	0	108.736	7.26113	0	0	20.0943	8.69663	0	0			GO:0033736|L-lysine 6-oxidase activity		-
BGK56_RS03210	BGK56_03125			259	24			0
BGK56_RS03215	BGK56_03130	-	hypothetical protein	1002	79	42	28	0	3489.11	0.647651	6.08485	5.71e-12	0	1.3194	13.3805	2.3394e-15	0	188277	2.69089	0.000794736	0	15470.9	5.06683	5.06776e-11	0					-
BGK56_RS03220	BGK56_03135	lpfC [H]	hypothetical protein	2108	128	69	48	0	4462.78	30.0929	2.70862	2.29e-07	0	10.603	4.27044	2.38956e-13	0	57.2382	4.98611	7.91339e-11	0	20.4658	3.59257	5.63349e-15	0				K07347	COG3188	NU	P pilus assembly protein porin PapC
BGK56_RS03225	BGK56_03140		chaperone FimC	656	41			0
BGK56_RS03230	BGK56_03145		putative fimbrial chaperone	611	32			0
BGK56_RS03235	BGK56_03150		hypothetical protein	459	27			0
BGK56_RS03240	BGK56_03155		hypothetical protein	455	31			0
BGK56_RS03245	BGK56_03160		putative fimbrial-like protein	438	31			0
BGK56_RS03250	BGK56_03165	fimC [H]	putative fimbrial chaperone	579	44	35	20	0	1357.87	0	5.40692	9.62e-13	0	3.10261	15.0511	0	0	41.9762	8.87967	7.91082e-16	0									COG3121	NU	P pilus assembly protein chaperone PapD
BGK56_RS03255	BGK56_03170	-	Fimbrial-Like Protein	433	30	12	8	0	1841.19	134.962	5.57366	0.0179459	0	11.4907	7.18333	0.010919	0	9699.1	8.3261	0.000295176	0									-
BGK56_RS03260	BGK56_03175		Possible ABC transporter, periplasmic substrate X binding protein precursor	870	55			0																					K02027,K02055
BGK56_RS03265	BGK56_03180		Putative ABC transporter of substrate X, permease subunit II	673	46			0																					K02026,K02053
BGK56_RS03270	BGK56_03185		Putative ABC transporter of substrate X, permease subunit I	690	42			0																					K02054
BGK56_RS03275	BGK56_03190		Putative ABC transporter of substrate X, ATP-binding subunit	865	50			0																					K02010,K02052,K11072
BGK56_RS03280	BGK56_03195	yhdW [H]	Glycerophosphoryl diester phosphodiesterase (EC 3.1.4.46)	663	48	45	28	0	3172.93	7.216	7.65571	7.83e-09	0	0	16.8562	4.03476e-15	0	1178.61	4.07296	9.96829e-05	0	9900.06	9.85613	3.0877e-09	0			GO:0008889|glycerophosphodiester phosphodiesterase activity	K01126	COG0584	C	Glycerophosphoryl diester phosphodiesterase
BGK56_RS03285	BGK56_03200	mlc [C]	Putative transcriptional regulatory protein	887	60	68	40	0	10033.2	6703.89	3.54265	1.08e-11	0	38685.9	4.73574	3.40572e-13	0	33749.4	5.67443	7.32855e-14	0	23676.3	5.63292	0	0					COG1940	KG	Transcriptional regulator/sugar kinase
BGK56_RS03290	BGK56_03205		hypothetical protein	294	28			1
BGK56_RS03295	BGK56_03210	-	Phenylacetic acid degradation-related protein	431	38	25	18	0	2148.85	11.8492	3.42776	0.000308791	0	4.59628	14.9304	0	0	18.6555	6.39675	5.14364e-08	0	20.121	12.5238	1.06515e-15	0					-
BGK56_RS03300	BGK56_03215		hypothetical protein	342	34			0
BGK56_RS03305	BGK56_03220		NUDIX hydrolase	359	24			0
BGK56_RS03310	BGK56_03225		Dihydrofolate reductase (EC 1.5.1.3)	433	33			0																				GO:0004146|dihydrofolate reductase activity	K00287
BGK56_RS03320				138	10			1
BGK56_RS03325				203	22			0
BGK56_RS03330	BGK56_03235		hypothetical protein	181	14			1
BGK56_RS03335	BGK56_03240		Putative secretion permease	1019	118			1																					K02022,K13408
BGK56_RS03340	BGK56_03245		Bacteriocin/lantibiotic efflux ABC transporter, permease/ATP-binding protein	1719	186			0																					K13409
BGK56_RS03345	BGK56_03250		DNA topology modulation protein FLAR-related protein	395	33			0
BGK56_RS03350	BGK56_03255		Putative inner membrane protein	471	49			0
BGK56_RS03355	BGK56_03260	ydfG [H]	3-hydroxypropionate dehydrogenase (EC 1.1.1.298)	599	50	28	19	0	1462.96	0	3.86355	1.77e-08	0	0	6.78157	9.03832e-10	0	1.12688	6.82362	4.79541e-12	0							GO:0035527|3-hydroxypropionate dehydrogenase (NADP+) activity	K05886,K16066	COG4221	R	Short-chain alcohol dehydrogenase of unknown specificity
BGK56_RS03360	BGK56_03265		UPF0482 protein YnfB	296	13			0
BGK56_RS03365	BGK56_03270		hypothetical protein	186	12			0
BGK56_RS03370	BGK56_03275	bioD2 [H]	Dethiobiotin synthetase (EC 6.3.3.3)	539	48	36	28	0	1003.37	0	6.9854	1.83e-15	0	0	15.4751	0	0											GO:0004141|dethiobiotin synthase activity	K01935	COG0132	H	Dethiobiotin synthetase
BGK56_RS03375	BGK56_03280		Mlc, transcriptional repressor of MalT (the transcriptional activator of maltose regulon) and manXYZ operon	966	79			0																					K15545
BGK56_RS03380	BGK56_03285	ynfL [H]	LysR family transcriptional regulator YnfL	721	54	36	28	0	1124.63	484.083	2.528	0.000242836	0	2.17405	8.19948	2.09301e-10	0	62.3763	7.11962	3.69534e-08	0									COG0583	K	Transcriptional regulator
BGK56_RS03385	BGK56_03290	ynfM [H]	Uncharacterized MFS-type transporter YnfM	1009	85	62	42	0	3542.86	62.8939	5.8876	0	0	31.9266	13.3885	0	0	9.38399	7.90896	0	0								K08224	COG0477	GEPR	Permeases of the major facilitator superfamily
BGK56_RS03390	BGK56_03295		Chitin binding protein	452	34			0																					K03933
BGK56_RS03395	BGK56_03300	tus [H]	DNA replication terminus site-binding protein	735	59	51	34	0	11104.1	49.9349	4.85833	2.91e-14	0	44.8964	11.4393	0	0	9640.82	12.5419	0	0	118.409	7.44356	0	0				K10748	-
BGK56_RS03400	BGK56_03305	fumC [H]	Fumarate hydratase class II (EC 4.2.1.2)	1117	70	57	42	0	7729.58	8.2952	2.73739	2.58e-07	0	16.7704	4.69605	3.13676e-09	0	3.66235	11.127	7.91082e-16	0							GO:0004333|fumarate hydratase activity	K01679	COG0114	C	Fumarase
BGK56_RS03405	BGK56_03310	manA [H]	Mannose-6-phosphate isomerase (EC 5.3.1.8)	942	63	41	27	0	3424.47	2.05504	8.40098	1.82e-14	0	0.870535	17.1505	2.3394e-15	0	4.50751	18.8738	0	0	3.90525	13.0148	0	0			GO:0004476|mannose-6-phosphate isomerase activity	K01809	COG1482	G	Phosphomannose isomerase
BGK56_RS03410	BGK56_03315	ydgA [H]	Putative GTP-binding protein YdgA	1307	101	94	60	0	29289.8	1.215e+06	3.1314	4.04e-10	0	1.64445e+06	4.25084	0	0	148597	7.55825	0	0	2.73763e+06	6.37582	0	0					-
BGK56_RS03415	BGK56_03320		Adenosine deaminase (EC 3.5.4.4)	800	52			0																				GO:0004000|adenosine deaminase activity	K01488,K19572
BGK56_RS03420	BGK56_03325	yfeH [H]	Putative membrane protein precursor	779	59	41	30	0	619.003	0	6.80433	0	0	0.466625	14.4206	0	0												K14347	COG0385	R	Predicted Na+-dependent transporter
BGK56_RS03425	BGK56_03330	ydgJ [H]	Uncharacterized oxidoreductase YdgJ	834	51	34	23	0	758.115	4.54461	2.02066	0.00526986	0	2.0684	5.60691	1.8291e-12	0												K16044	COG0673	R	Predicted dehydrogenases and related proteins
BGK56_RS03430	BGK56_03335		Inner membrane protein YdgK	351	35			0
BGK56_RS03435	BGK56_03340		Electron transport complex protein RnfA	464	32			0																					K03617
BGK56_RS03440	BGK56_03345		Electron transport complex protein RnfB	500	24			0																					K03616
BGK56_RS03445	BGK56_03350		Electron transport complex protein RnfC	2149	101			0																					K03615
BGK56_RS03450	BGK56_03355		Electron transport complex protein RnfD	867	65			0																					K03614
BGK56_RS03455	BGK56_03360		Electron transport complex protein RnfG	500	27			0																					K03612
BGK56_RS03460	BGK56_03365		Electron transport complex protein RnfE	572	44			0																					K03613
BGK56_RS03465	BGK56_03370	nth [H]	Endonuclease III (EC 4.2.99.18)	512	34	18	16	0	528.329	0	2.01999	0.00813295	0															GO:0003906|DNA-(apurinic or apyrimidinic site) lyase activity	K10773	COG0177	L	Predicted EndoIII-related endonuclease
BGK56_RS03470	BGK56_03375	rnb [H]	Exoribonuclease II (EC 3.1.13.1)	1554	82	48	36	0	1009.24	178.636	3.37208	5.54e-10	0	294.831	8.22672	6.02526e-16	0											GO:0008859|exoribonuclease II activity	K01147	COG4776	K	Exoribonuclease II
BGK56_RS03475	BGK56_03380		Osmotically-inducible lipoprotein OsmB	174	15			0																					K04062
BGK56_RS03480	BGK56_03385		Translation initiation factor SUI1-related protein	260	12			0																					K03113
BGK56_RS03485	BGK56_03390	pyrF [H]	Orotidine 5'-phosphate decarboxylase (EC 4.1.1.23)	589	30	20	15	0	1051.89	186392	3.7749	0.00125662	0	6297.35	12.4518	9.2869e-09	0	166.141	8.70397	3.91341e-10	0	2.84789	22.8946	0	1		1	GO:0004590|orotidine-5'-phosphate decarboxylase activity	K01591	COG0284	F	Orotidine-5'-phosphate decarboxylase
BGK56_RS03490	BGK56_03395	lapB	Lipopolysaccharide assembly protein LapB	935	59			1																					K19804
BGK56_RS03495	BGK56_03400	yciS	Inner membrane protein yciS	253	22			1																					K08992
BGK56_RS03500	BGK56_03405		Phosphatidylglycerophosphatase B (EC 3.1.3.27)	584	45			0																				GO:0008962|phosphatidylglycerophosphatase activity	K01096
BGK56_RS03505	BGK56_03410	ribA [H]	GTP cyclohydrolase II (EC 3.5.4.25)	476	34	26	19	0	1637.45	5510.53	5.54768	7.4e-05	0	59.9308	12.5868	2.63808e-11	0											GO:0003935|GTP cyclohydrolase II activity	K01497	COG0807	H	GTP cyclohydrolase II
BGK56_RS03510	BGK56_03415		Porphobilinogen synthase (EC 4.2.1.24)	786	47			1																				GO:0004655|porphobilinogen synthase activity	K01698
BGK56_RS03515	BGK56_03420		hypothetical protein	363	23			0
BGK56_RS03520	BGK56_03425	acnA [H]	Aconitate hydratase (EC 4.2.1.3)	2137	137	83	61	0	2549.33	0.757435	6.67074	0	0	0	16.4892	0	0	31.994	9.4265	0	0	6.35083	6.98531	0	0			GO:0003994|aconitate hydratase activity	K01681	COG1048	C	Aconitase A
BGK56_RS03525	BGK56_03430	cysB [H]	Cys regulon transcriptional activator CysB	779	47	41	25	0	11130.1	18.6952	5.09165	1.49e-09	0	5.5995	16.6304	0	0	31.3349	7.65785	0	0	24.6236	9.71963	0	0				K13634,K13635	COG0583	K	Transcriptional regulator
BGK56_RS03530	BGK56_03435	pepO [H]	Neutral endopeptidase [H]	1626	122	85	60	0	4795.93	24105.7	3.58008	0	0	6064	9.71071	0	0	174.462	7.1776	0	0	29.1391	8.33553	0	0				K01389,K01415,K07386	COG3590	O	Predicted metalloendopeptidase
BGK56_RS03535	BGK56_03440		Superoxide dismutase [Cu-Zn] precursor (EC 1.15.1.1)	419	28			0																				GO:0004784|superoxide dismutase activity	K04565
BGK56_RS03540	BGK56_03445		DNA topoisomerase I (EC 5.99.1.2)	2075	117			0																				GO:0003917|DNA topoisomerase type I activity	K03168
BGK56_RS03545	BGK56_03450	yciN [H]	Protein YciN	198	11	5	4	0	507.166	0	4.7372	0.0232661	0																	-
BGK56_RS03550	BGK56_03455	sohB [H]	Possible protease sohB (EC 3.4.21.-)	836	48	24	19	0	1105.52	1.76647	4.86366	0.0118601	0	0	73.8322	2.41733e-06	1									1			K04774	COG0616	OU	Periplasmic serine proteases (ClpP class)
BGK56_RS03555	BGK56_03460	yciK [H]	YciK-like oxidoreductase	611	41	25	21	0	632.358	0	9.13352	4.8e-06	0	0	13.6727	5.72961e-12	0													COG1028	IQR	Dehydrogenases with different specificities (related to short-chain alcohol dehydrogenases)
BGK56_RS03560	BGK56_03465	btuR [H]	Cob(I)alamin adenosyltransferase (EC 2.5.1.17)	471	29	33	21	0	4953.57	0	15.3996	0	0	0	36.2606	0	1	13.2408	26.8342	0	1					1	1	GO:0008817|cob(I)yrinic acid a,c-diamide adenosyltransferase activity	K19221	COG2109	H	ATP:corrinoid adenosyltransferase
BGK56_RS03565	BGK56_03470		hypothetical protein	723	54			0
BGK56_RS03570	BGK56_03475	rluB [H]	Ribosomal large subunit pseudouridine synthase B (EC 5.4.99.22)	752	43	40	27	0	3007.83	0	5.18832	6.8e-10	0	0	7.62127	2.55055e-13	0												K06178,K06182	COG1187	J	16S rRNA uridine-516 pseudouridylate synthase and related pseudouridylate synthases
BGK56_RS03575	BGK56_03480	yciO [H]	Hypothetical YciO protein, TsaC/YrdC paralog	495	36	17	12	0	2901.75	1030.41	3.70792	1.91e-05	0	18.3575	12.9383	9.74064e-11	0													COG0009	J	Putative translation factor (SUA5)
BGK56_RS03580	BGK56_03485		FIG00031715: Predicted metal-dependent phosphoesterases (PHP family)	697	43			0																					K07053
BGK56_RS03585	BGK56_03490	trpE [H]	Anthranilate synthase, aminase component (EC 4.1.3.27)	1259	67	48	31	0	1743.85	1384.57	1.19788	0.484873	0	194.767	3.79341	0.00105386	0											GO:0004049|anthranilate synthase activity	K01657,K13503	COG0147	EH	Anthranilate/para-aminobenzoate synthases component I
BGK56_RS03590	BGK56_03495		Anthranilate synthase, amidotransferase component (EC 4.1.3.27)	486	24			0																				GO:0004049|anthranilate synthase activity	K01658,K01664,K01951,K13497
BGK56_RS03595	BGK56_03500		Anthranilate phosphoribosyltransferase (EC 2.4.2.18)	800	44			0																				GO:0004048|anthranilate phosphoribosyltransferase activity	K00766,K13497
BGK56_RS03600	BGK56_03505	trpC [H]	Indole-3-glycerol phosphate synthase (EC 4.1.1.48) / Phosphoribosylanthranilate isomerase (EC 5.3.1.24)	1088	66	40	27	0	689.812	0	2.25285	3.74e-05	0	0.532638	4.86062	5.2395e-11	0											GO:0004425|indole-3-glycerol-phosphate synthase activity;GO:0004640|phosphoribosylanthranilate isomerase activity	K01609,K01817,K13498	COG0134	E	Indole-3-glycerol phosphate synthase
BGK56_RS03605	BGK56_03510		Tryptophan synthase beta chain (EC 4.2.1.20)	951	59			0																				GO:0004834|tryptophan synthase activity	K01696,K01817
BGK56_RS03610	BGK56_03515	trpA [H]	Tryptophan synthase alpha chain (EC 4.2.1.20)	644	46	33	24	0	502.132	0	5.06438	4.97e-08	0															GO:0004834|tryptophan synthase activity	K00571,K01695	COG0159	E	Tryptophan synthase alpha chain
BGK56_RS03615	BGK56_03520		putative lipoprotein	251	18			0																					K04065
BGK56_RS03620	BGK56_03525	ompW [H]	Outer membrane protein W precursor	510	40	25	16	0	1391.93	0	9.36367	1.29e-08	0	0	20.371	2.08641e-11	1	60.3723	11.39	2.56066e-06	0					1			K07275	COG3047	M	Outer membrane protein W
BGK56_RS03625	BGK56_03530	yciC [C]	Membrane protein YciC, linked to IspA	601	47	32	23	0	1500.98	3.21359	4.11517	2.05e-08	0	4.60191	8.05893	1.2817e-08	0	578.403	4.9623	3.01852e-08	0									-
BGK56_RS03630	BGK56_03535	ychM [C]	Putative sulfate permease	1376	111	75	54	0	947.396	3.33379	5.11632	0	0	0	12.2632	0	0												K03321	COG0659	P	Sulfate permease and related transporters (MFS superfamily)
BGK56_RS03635	BGK56_03540	ispA	Intracellular septation protein IspA	459	39			1																					K06190
BGK56_RS03640	BGK56_03545		putative membrane protein	155	13			0
BGK56_RS03645	BGK56_03550	yciA [H]	Acyl-CoA thioesterase YciA, involved in membrane biogenesis	332	28	17	11	0	1176.88	1.38248	4.46809	9.96e-06	0	0	13.9739	1.58944e-08	0												K01073,K10806	COG1607	I	Acyl-CoA hydrolase
BGK56_RS03650	BGK56_03555	tonB [H]	TonB-ExbBD energy transducing system, TonB subunit	589	29	25	16	0	6584.47	0	6.44342	9.33e-07	0	0	13.1772	4.06324e-09	0												K03832	COG0810	M	Periplasmic protein TonB links inner and outer membranes
BGK56_RS03655	BGK56_03560		Cardiolipin synthase (EC 2.7.8.-), ClsA	1167	70			0																				GO:0008808|cardiolipin synthase activity;GO:0008808|UDP-N-acetylglucosamine:serine-protein N-acetylglucosamine-1-phosphotransferase activity;GO:0008808|GDP-mannose:serine-protein mannose-1-phosphotransferase activity;GO:0008808|archaetidylserine synthase activity	K06131
BGK56_RS03660	BGK56_03565		dsDNA mimic protein, highly acidic	265	12			0																					K09901
BGK56_RS03665	BGK56_03570	oppF [H]	Oligopeptide transport ATP-binding protein OppF (TC 3.A.1.5.1)	800	54	40	27	0	2724.18	0	4.00654	6.83e-13	0	0	6.90737	4.21064e-14	0	37.4687	6.9064	2.89521e-14	0								K02032,K10823,K12372	COG4608	E	ABC-type oligopeptide transport system ATPase component
BGK56_RS03670	BGK56_03575	oppD [H]	Oligopeptide transport ATP-binding protein OppD (TC 3.A.1.5.1)	791	49	31	24	0	1701.85	0	11.4806	0	0	0	15.7845	0	0	0.524934	13.4559	7.91082e-16	0								K02031,K02034,K12371,K15582,K15583,K15587	COG0444	EP	ABC-type dipeptide/oligopeptide/nickel transport system ATPase component
BGK56_RS03675	BGK56_03580		Oligopeptide transport system permease protein OppC (TC 3.A.1.5.1)	725	50			0																					K02034,K15581,K15582
BGK56_RS03680	BGK56_03585	oppB	Oligopeptide transport system permease protein OppB (TC 3.A.1.5.1)	735	55			0																					K02033,K15581
BGK56_RS03685	BGK56_03590	oppA [H]	Oligopeptide ABC transporter, periplasmic oligopeptide-binding protein OppA (TC 3.A.1.5.1)	1311	94	62	46	0	967.688	5.52941	6.51125	0	0	0.735389	14.4528	0	0	19.7666	7.01378	0	0	3.18819	8.5843	0	0				K02035,K15580	COG4166	E	ABC-type oligopeptide transport system periplasmic component
BGK56_RS03690	BGK56_03595	oppA [H]	Oligopeptide ABC transporter, periplasmic oligopeptide-binding protein OppA (TC 3.A.1.5.1)	1290	101	61	48	0	1853.14	2.61709	2.54784	4.24e-07	0	0	6.07533	1.84466e-13	0	22.8063	5.25663	0	0	2.48968	4.68969	0	0				K02035,K15580	COG4166	E	ABC-type oligopeptide transport system periplasmic component
BGK56_RS03695	BGK56_03600	ychE [H]	UPF0056 inner membrane protein YchE	515	40	23	16	0	1400.86	19.2086	4.64549	1.8e-06	0	0	21.4013	0	1									1			K05595	COG2095	U	Multiple antibiotic transporter
BGK56_RS03700	BGK56_03605	adhE [H]	Acetaldehyde dehydrogenase (EC 1.2.1.10) / Alcohol dehydrogenase (EC 1.1.1.1)	2127	141	127	76	0	18570.5	141354	3.38555	4.76e-13	0	639575	5.10856	0	0	640937	6.21635	0	0	1.17934e+06	5.62662	0	0			GO:0008774|acetaldehyde dehydrogenase (acetylating) activity;GO:0004022|alcohol dehydrogenase (NAD) activity	K04072,K19954	COG1012	C	NAD-dependent aldehyde dehydrogenases
BGK56_RS03705	BGK56_03610		Thymidine kinase (EC 2.7.1.21)	503	42			0																				GO:0004797|thymidine kinase activity	K00857
BGK56_RS03710	BGK56_03615	H-NS	DNA-binding protein H-NS	327	18			1																					K03746
BGK56_RS03715	BGK56_03620	galU [H]	UTP--glucose-1-phosphate uridylyltransferase (EC 2.7.7.9)	750	49	39	26	0	1564.52	0.90856	7.67025	8.15e-13	0	1.83847	12.4019	0	0											GO:0003983|UTP:glucose-1-phosphate uridylyltransferase activity	K00963	COG1210	M	UDP-glucose pyrophosphorylase
BGK56_RS03720	BGK56_03625		Regulator of RpoS	798	71			0																					K02485
BGK56_RS03725	BGK56_03630		UPF0225 protein YchJ	383	22			0																					K09858
BGK56_RS03730	BGK56_03635		Formyltetrahydrofolate deformylase (EC 3.5.1.10)	678	40			0																				GO:0008864|formyltetrahydrofolate deformylase activity	K00974,K01433
BGK56_RS03740	BGK56_03645		Putative LysR-family transcriptional regulatory protein	699	68			0
BGK56_RS03745	BGK56_03650	xthA [H]	Exodeoxyribonuclease III (EC 3.1.11.2)	651	43	31	22	0	1935	0	9.84622	6.5e-12	0	90.6987	16.4725	4.03476e-15	0	16.0516	9.54754	1.78641e-09	0							GO:0008853|exodeoxyribonuclease III activity	K01142	COG0708	L	Exonuclease III
BGK56_RS03750	BGK56_03655	topB [H]	DNA topoisomerase III (EC 5.99.1.2)	1544	95	42	37	0	755.857	6.56561	2.51616	7.77e-05	0	0	6.68061	1.14404e-12	0											GO:0003917|DNA topoisomerase type I activity	K03169	COG0551	L	Zn-finger domain associated with topoisomerase type I
BGK56_RS03755	BGK56_03660	selD [H]	Selenide,water dikinase (EC 2.7.9.3)	831	46	39	29	0	3779.94	5.38821	13.008	0	0	4.10187	31.2346	0	1									1		GO:0004756|selenide, water dikinase activity	K01008	COG0709	E	Selenophosphate synthase
BGK56_RS03760	BGK56_03665		Putative NAD(P)H nitroreductase YdjA	440	23			0
BGK56_RS03765	BGK56_03670	sppA [H]	Signal peptide peptidase SppA (protease 4)	1494	118	80	56	0	4696.85	6.39611	9.20913	0	0	1.7236	21.8672	0	1	317.213	16.9574	0	0	127.461	16.3031	0	0	1			K04773	COG0616	OU	Periplasmic serine proteases (ClpP class)
BGK56_RS03770	BGK56_03675		L-asparaginase I, cytoplasmic (EC 3.5.1.1)	815	57			0																				GO:0004067|asparaginase activity	K01424
BGK56_RS03775	BGK56_03680		Nicotinamidase (EC 3.5.1.19)	524	34			0																				GO:0008936|nicotinamidase activity	K08281
BGK56_RS03780	BGK56_03685		Uncharacterized protein YeaC	243	14			0																					K09916
BGK56_RS03785	BGK56_03690	msrB [H]	Peptide-methionine (R)-S-oxide reductase MsrB (EC 1.8.4.12)	330	20	12	9	0	2594.71	0	-1.08638	0.866446	0	0	1.8225	0.34113	0											GO:0033743|peptide-methionine (R)-S-oxide reductase activity	K07305	COG0229	O	Conserved domain frequently associated with peptide methionine sulfoxide reductase
BGK56_RS03790	BGK56_03695		NAD-dependent glyceraldehyde-3-phosphate dehydrogenase (EC 1.2.1.12)	795	41			0																				GO:0004365|glyceraldehyde-3-phosphate dehydrogenase (NAD+) (phosphorylating) activity	K00134
BGK56_RS03795	BGK56_03700		Aldose 1-epimerase family protein YeaD	704	51			0																					K01792
BGK56_RS03800	BGK56_03705		hypothetical protein	493	44			0																					K07126
BGK56_RS03805	BGK56_03710	mipA [H]	MltA-interacting protein precursor	601	50	41	26	0	682.467	7.34092e+06	1.11222	0.646763	0	9.25084e+06	-1.34896	0.216481	0												K07274	COG3713	M	Outer membrane protein V
BGK56_RS03810	BGK56_03715	alr [H]	Alanine racemase (EC 5.1.1.1)	855	49	41	30	0	788.342	0	4.72953	1.28e-09	0	0	2.82435	0.00205049	0											GO:0008784|alanine racemase activity	K01775	COG0787	M	Alanine racemase
BGK56_RS03815	BGK56_03720	dadA [H]	D-amino acid dehydrogenase (EC 1.4.99.6)	1040	68	61	40	0	9636.78	16.5198	4.00517	1.49e-10	0	18.4584	10.4304	0	0	11.6574	10.0699	1.56203e-15	0	0	8.33106	0	0				K00285,K03153	COG0665	E	Glycine/D-amino acid oxidases (deaminating)
BGK56_RS03820	BGK56_03725		hypothetical protein	260	19			0
BGK56_RS03825	BGK56_03730		Transcriptional regulator for fatty acid degradation FadR, GntR family	572	40			0																					K03603
BGK56_RS03830	BGK56_03735	nhaB [H]	Na+/H+ antiporter NhaB	1237	85	72	47	0	2034.98	0	3.92497	5.46e-12	0	6.02207	5.25483	1.677e-13	0	4.95528	6.69589	0	0	1.37526	6.40992	0	0				K03314	COG3067	P	Na+/H+ antiporter
BGK56_RS03835	BGK56_03740	dsbB [H]	Periplasmic thiol:disulfide oxidoreductase DsbB, required for DsbA reoxidation	416	22	28	18	0	3217.71	0	4.75861	2.12e-09	0	608.279	5.43467	5.05341e-07	0												K03611	COG1495	O	Disulfide bond formation protein DsbB
BGK56_RS03840	BGK56_03745		hypothetical protein	246	14			0
BGK56_RS03845	BGK56_03750	emrE [H]	small multidrug resistance family (SMR) protein	265	20	12	8	0	1609.69	0	7.32573	0.00272422	0	0	12.7341	1.2799e-08	0												K03297,K18975,K19059	COG2076	P	Membrane transporters of cations and cationic drugs
BGK56_RS03850	BGK56_03755	sotB [H]	Probable sugar efflux transporter	961	73	64	39	0	3822.77	13.1914	4.55895	7.44e-11	0	2.57403	10.5787	0	0	4.76288	10.5941	0	0	88.2185	6.73841	0	0				K03445,K08159	COG2814	G	Arabinose efflux permease
BGK56_RS03855	BGK56_03760		ADP-dependent (S)-NAD(P)H-hydrate dehydratase (EC 4.2.1.136)	685	42			0																					K17758,K17759
BGK56_RS03860	BGK56_03765	yecF [H]	hypothetical protein	176	6	9	5	0	4091.89	1696.7	10.5351	0.024917	0	5.35105	86.6009	6.48365e-07	1									1				-
BGK56_RS03865	BGK56_03770			224	16			0
BGK56_RS03870	BGK56_03775		Protease HtpX	704	47			0																					K03799
BGK56_RS03875	BGK56_03780		Tail-specific protease precursor (EC 3.4.21.102)	1633	100			1																					K03797
BGK56_RS03880	BGK56_03785		RNA chaperone ProQ	553	31			0																					K03607
BGK56_RS03885	BGK56_03790	yebR [H]	Free methionine-(R)-sulfoxide reductase, contains GAF domain	385	29	30	15	0	9703.93	6985.16	5.54995	2.09e-05	0	3580.4	18.026	3.92639e-07	0	433401	2.07769	0.0307088	0	1.10205e+06	1.85722	0.0732561	0				K07170	COG1956	T	GAF domain-containing protein
BGK56_RS03890	BGK56_03795		Paraquat-inducible protein A	980	73			0																					K03808
BGK56_RS03895	BGK56_03800	yebT [H]	Paraquat-inducible protein B	1871	121	76	51	0	3278.32	6.70559	3.97206	5.28e-15	0	0.732944	7.45336	0	0	30.013	5.98861	4.63871e-14	0	47.9992	6.13819	0	0				K06192	COG3008	R	Paraquat-inducible protein B
BGK56_RS03900	BGK56_03805		hypothetical protein	186	15			0
BGK56_RS03905	BGK56_03810		FIG00923183: possible exported protein YebY	277	17			0
BGK56_RS03910	BGK56_03815		Copper resistance protein CopD	716	49			0																					K07245
BGK56_RS03915	BGK56_03820	copC	Copper resistance protein CopC	308	15			1																					K07156,K14166
BGK56_RS03920	BGK56_03825	ftnA [H]	Ferritin-like protein 2	402	31	18	12	0	571.432					51.8634	2.48084	0.197261	0	1707.4	3.15227	0.0999306	0								K02217	COG1528	P	Ferritin-like protein
BGK56_RS03925	BGK56_03830		DNA polymerase III theta subunit (EC 2.7.7.7)	183	11			0																				GO:0003887|DNA-directed DNA polymerase activity	K02345
BGK56_RS03930	BGK56_03835	yebF [H]	Small secreted protein YebF	291	16	8	7	0	847.739	0	4.79315	0.00148996	0	0.892971	15.4682	7.79685e-07	0													-
BGK56_RS03935	BGK56_03840		hypothetical protein	147	7			0																					K09917
BGK56_RS03940	BGK56_03845	pabB [H]	Para-aminobenzoate synthase, aminase component (EC 2.6.1.85)	1100	72	36	29	0	1264.25	0	12.4833	2.6e-14	0	0	21.8456	0	1									1		GO:0046820|4-amino-4-deoxychorismate synthase activity	K01657,K01665	COG0147	EH	Anthranilate/para-aminobenzoate synthases component I
BGK56_RS03945	BGK56_03850		Uncharacterized Nudix hydrolase NudL	447	25			0																					K18568
BGK56_RS03950	BGK56_03855	sdaA [H]	L-serine dehydratase, beta subunit (EC 4.3.1.17) / L-serine dehydratase, alpha subunit (EC 4.3.1.17)	1091	61	47	35	0	921.589	7.29624	2.57458	2.93e-05	0	17.0565	5.52205	7.72171e-10	0											GO:0003941|L-serine ammonia-lyase activity	K01752	COG1760	E	L-serine deaminase
BGK56_RS03955	BGK56_03860		PTS system, mannose-specific IIA component (EC 2.7.1.191) / PTS system, mannose-specific IIB component (EC 2.7.1.191)	764	54			0																					K02793,K02794
BGK56_RS03960	BGK56_03865		PTS system, mannose-specific IIC component	639	38			0																					K02795,K02814
BGK56_RS03965	BGK56_03870	manZ [H]	PTS system, mannose-specific IID component	680	41	22	18	0	504.068	0	5.4902	3.21e-05	0	0	13.8823	1.81397e-09	0												K02747,K02796	COG3716	G	Phosphotransferase system mannose/fructose/N-acetylgalactosamine-specific component IID
BGK56_RS03970	BGK56_03875		UPF0266 membrane protein YobD	366	41			0
BGK56_RS03975	BGK56_03880	yebN [C]	Putative manganese efflux pump MntP	495	34	35	21	0	3610.55	0.36695	6.62321	1.83e-15	0	0	8.59191	0	0	25.0874	8.20842	1.56203e-15	0									COG1971	S	Predicted membrane protein
BGK56_RS03980	BGK56_03885		Ribosomal RNA large subunit methyltransferase A (EC 2.1.1.51)	656	49			0																				GO:0008989|rRNA (guanine-N1-)-methyltransferase activity	K00563
BGK56_RS03985	BGK56_03890		hypothetical protein	157	8			1
BGK56_RS03990	BGK56_03895	nylB' [H]	Beta-lactamase class C-like and penicillin binding proteins (PBPs) superfamily	1050	78	36	27	0	665.993	35.4412	4.30348	1.52e-07	0	0	18.2448	2.33587e-12	0													COG1680	V	Beta-lactamase class C and other penicillin binding proteins
BGK56_RS03995	BGK56_03900		COG0454: Histone acetyltransferase HPA2 and related acetyltransferases	375	27			0
BGK56_RS04000	BGK56_03905	ycdX [C]	Putative hydrolase YcdX (EC 3.1.-.-)	589	37	27	19	0	824.865	0	4.95207	0.000232805	0	0	10.7063	3.88696e-08	0	41.8571	3.06621	0.00714411	0							GO:0004518|nuclease activity;GO:0004518|phosphoric ester hydrolase activity;GO:0004518|T/G mismatch-specific endonuclease activity;GO:0004518|retroviral 3' processing activity	K02347,K04477	COG1387	ER	Histidinol phosphatase and related hydrolases of the PHP family
BGK56_RS04005	BGK56_03910		Arginine racemase (EC 5.1.1.9) @ Lysine racemase (EC 5.1.1.5) @ Ornithine racemase (EC 5.1.1.12)	978	63			0																				GO:0047679|arginine racemase activity;GO:0018113|lysine racemase activity;GO:0050157|ornithine racemase activity	K01775
BGK56_RS04010	BGK56_03915		hypothetical protein	433	24			0																					K03577
BGK56_RS04015	BGK56_03920	fabG [C]	Putative oxidoreductase	788	57	31	20	0	743.486	0	3.78099	6.83e-06	0	0	8.38948	4.67439e-07	0													COG1028	IQR	Dehydrogenases with different specificities (related to short-chain alcohol dehydrogenases)
BGK56_RS04020	BGK56_03925		Antitoxin HigA	260	22			0																					K07729
BGK56_RS04025	BGK56_03930	higB	Toxin HigB	286	16			1																					K07154
BGK56_RS04030	BGK56_03935	yvoA [H]	Transcriptional regulator, GntR family	594	28	23	15	0	1634.63	1.13112	6.03912	9.84e-07	0	4.52743	28.4096	1.76808e-15	1	1324.01	8.84071	1.75205e-09	0					1			K03486,K03710	COG2188	K	Transcriptional regulators
BGK56_RS04035	BGK56_03940	-	Uncharacterized UPF0721 integral membrane protein	675	50	35	24	0	608.914	0	4.28294	3.66e-12	0	0	11.3163	0	0												K07090	COG0730	R	Predicted permeases
BGK56_RS04040	BGK56_03945		hypothetical protein	253	25			0
BGK56_RS04045	BGK56_03950		hypothetical protein	709	66			1
BGK56_RS04050	BGK56_03955		hypothetical protein	354	53			1
BGK56_RS04055	BGK56_03960		hypothetical protein	443	41			0
BGK56_RS04060	BGK56_03965		Secreted protein Hcp	383	35			0																					K06887
BGK56_RS04065	BGK56_03970		hypothetical protein	183	16			0
BGK56_RS04070	BGK56_03975	guaA [H]	GMP synthase [glutamine-hydrolyzing], amidotransferase subunit (EC 6.3.5.2) / GMP synthase [glutamine-hydrolyzing], ATP pyrophosphatase subunit (EC 6.3.5.2)	1261	65	63	42	0	4223.83	0	7.13989	1.07e-12	0	0	18.9752	0	0	24.5836	9.85019	1.67157e-14	0							GO:0003922|GMP synthase (glutamine-hydrolyzing) activity	K01951,K03790	COG0519	F	GMP synthase PP-ATPase domain/subunit
BGK56_RS04075	BGK56_03980	guaB [H]	Inosine-5'-monophosphate dehydrogenase (EC 1.1.1.205) / CBS domain	1172	61	62	37	0	15726.3	0	6.97217	0	0	6.35616	18.2199	0	0	91.7461	16.608	0	0	13.1714	17.1979	0	0			GO:0003938|IMP dehydrogenase activity	K00088	COG0516	F	IMP dehydrogenase/GMP reductase
BGK56_RS04080				100	8			0
BGK56_RS04085	BGK56_03985	xseA [H]	Exodeoxyribonuclease VII large subunit (EC 3.1.11.6)	1103	57	31	20	0	557.407	0	5.33953	2.33e-11	0	2.57403	10.4927	6.02526e-16	0											GO:0008855|exodeoxyribonuclease VII activity	K03601	COG1570	L	Exonuclease VII large subunit
BGK56_RS04090	BGK56_03990	-	Putative Ton-B dependent hemine receptor	1803	155	65	47	0	1693.15	1270.49	3.25738	2.69e-08	0	944.616	4.57819	7.97345e-11	0	145.891	4.71191	1.03977e-08	0	68.8409	4.45142	1.10942e-14	0				K02014,K16087	COG1629	P	Outer membrane receptor proteins mostly Fe transport
BGK56_RS04095	BGK56_03995	ptrB [H]	Protease II (EC 3.4.21.83)	1743	121	70	54	0	564.279	0	5.16579	0	0	0	7.66985	0	0												K01322,K01354	COG1770	E	Protease II
BGK56_RS04100	BGK56_04000		putative TonB-dependent receptor	642	33			0																					K03832
BGK56_RS04105	BGK56_04005		Uncharacterized iron-regulated protein	718	43			0
BGK56_RS04110	BGK56_04010	maeB [H]	NADP-dependent malic enzyme (EC 1.1.1.40)	1823	100	91	55	0	8154.02	2343.1	5.66991	0	0	1402.26	20.5797	0	1	2155.09	9.88931	0	0	20.3177	15.3448	0	0	1		GO:0004473|malate dehydrogenase (decarboxylating) (NADP+) activity;GO:0004473|oxaloacetate decarboxylase activity	K00027,K00029	COG0281	C	Malic enzyme
BGK56_RS04115	BGK56_04015		Nitrate/nitrite response regulator protein	495	48			0																					K02479,K07684,K07685
BGK56_RS04120	BGK56_04020		FIG138056: a glutathione-dependent thiol reductase	272	15			1																					K00537
BGK56_RS04125	BGK56_04025		N-succinyl-L,L-diaminopimelate desuccinylase (EC 3.5.1.18)	903	50			1																				GO:0009014|succinyl-diaminopimelate desuccinylase activity	K01439
BGK56_RS04130	BGK56_04030		FIG009095: D,D-carboxypeptidase family protein	534	27			0
BGK56_RS04135	BGK56_04035		Inner membrane protein YbaN	349	28			0																					K09790
BGK56_RS04140	BGK56_04040	-	UPF0370 protein YpfN	152	11	6	5	0	1127.45	0	65.859	4.12e-06	1	0	113.568	3.89349e-05	1									1				-
BGK56_RS04145	BGK56_04045	tmcA [H]	tRNA cytosine(34) acetyltransferase (EC 2.3.1.193)	1609	86	60	38	0	1590.79	7.93534	2.99369	1.73e-11	0	12.2668	5.67069	0	0	32.3788	4.84764	4.52015e-13	0								K06957	COG1444	R	Predicted P-loop ATPase fused to an acetyltransferase
BGK56_RS04150	BGK56_04050		UPF0756 membrane protein YeaL	361	32			0
BGK56_RS04155	BGK56_04055		hypothetical protein	1081	75			0
BGK56_RS04160	BGK56_04060		hypothetical protein	234	18			0
BGK56_RS04165	BGK56_04065	ypfJ [H]	YpfJ protein, zinc metalloprotease superfamily	711	49	32	26	0	1024.19	0	20.6804	0	1	0	36.2807	0	1									1			K07054	COG2321	R	Predicted metalloprotease
BGK56_RS04170	BGK56_04070		Predicted regulator of STY3230 transporter operon	366	21			0																					K06934
BGK56_RS04175	BGK56_04075		Substrate-specific component STY3230 of queuosine-regulated ECF transporter	464	35			0																					K16923
BGK56_RS04180	BGK56_04080		Transmembrane component STY3231 of energizing module of queuosine-regulated ECF transporter	563	38			0																					K16785
BGK56_RS04185	BGK56_04085		ATPase component STY3232 of energizing module of queuosine-regulated ECF transporter	675	40			0																					K16786
BGK56_RS04190	BGK56_04090		ATPase component STY3233 of energizing module of queuosine-regulated ECF transporter	649	30			0																					K16787
BGK56_RS04195	BGK56_04095		hypothetical protein	332	30			0
BGK56_RS04200	BGK56_04100	purC [H]	Phosphoribosylaminoimidazole-succinocarboxamide synthase (EC 6.3.2.6)	570	31	26	17	0	2731.7	268.479	7.05887	1.47e-07	0	9976.02	15.1283	7.37721e-15	0											GO:0004639|phosphoribosylaminoimidazolesuccinocarboxamide synthase activity	K01587,K01923	COG0152	F	Phosphoribosylaminoimidazolesuccinocarboxamide (SAICAR) synthase
BGK56_RS04205	BGK56_04105	nlpB [H]	Outer membrane beta-barrel assembly protein BamC	839	52	50	33	0	15087.5	12855.5	2.82766	7.52e-05	0	32800.3	4.03327	3.59053e-06	0	507.42	3.80258	1.71263e-06	0	1489.32	5.44434	1.0573e-09	0				K07287	COG3317	M	Uncharacterized lipoprotein
BGK56_RS04210	BGK56_04110		4-hydroxy-tetrahydrodipicolinate synthase (EC 4.3.3.7)	726	41			0																				GO:0008840|4-hydroxy-tetrahydrodipicolinate synthase	K01714
BGK56_RS04215	BGK56_04115	gcvR [H]	Glycine cleavage system transcriptional antiactivator GcvR	445	27	22	16	0	886.103	10002.7	2.27876	0.00727003	0	26344.4	3.67827	0.000151783	0												K03567	COG2716	E	Glycine cleavage system regulatory protein
BGK56_RS04220	BGK56_04120	bcp [H]	Thiol peroxidase, Bcp-type (EC 1.11.1.15)	375	21	19	14	0	9924.1	3.41022	39.5084	0	1	1400.32	45.2974	0	1	76.2239	37.3398	0	1					1	1	GO:0051920|peroxiredoxin activity	K03564	COG1225	O	Peroxiredoxin
BGK56_RS04225	BGK56_04125		O-acetyl-ADP-ribose deacetylase	428	28			0
BGK56_RS04230	BGK56_04130	perM [H]	Putative permease PerM (= YfgO)	858	57	40	29	0	582.47	5.8818	3.67871	5.58e-07	0																K03548	COG0628	R	Predicted permease
BGK56_RS04235	BGK56_04135	yfgC [H]	Exported zinc metalloprotease YfgC precursor	1169	80	38	29	0	674.915	50.512	4.69137	1.69e-10	0	0.257403	12.5956	0	0													-
BGK56_RS04240	BGK56_04140	yfgD [H]	Uncharacterized protein YfgD, not an arsenate reductase	284	21	24	14	0	597.41	1.51487	7.94245	1.32e-08	0																K00537,K03088	COG1393	P	Arsenate reductase and related proteins glutaredoxin family
BGK56_RS04245	BGK56_04145		DnaA inactivator Hda (shorter homolog of DnaA)	565	36			0
BGK56_RS04250	BGK56_04150	uraA [H]	Uracil permease @ Uracil:proton symporter UraA	1040	70	49	36	0	1405.27	7.10261	2.70007	1.19e-05	0	86.4968	3.75006	3.74684e-07	0												K02824	COG2233	F	Xanthine/uracil permeases
BGK56_RS04255	BGK56_04155	upp [H]	Uracil phosphoribosyltransferase (EC 2.4.2.9)	500	33	26	15	0	12113	124333	1.14167	0.674225	0	327280	4.37758	6.5561e-05	0	8.00233e+06	1.85922	0.0993126	0	1.77079e+07	1.21776	0.560197	0			GO:0004845|uracil phosphoribosyltransferase activity	K00761	COG0035	F	Uracil phosphoribosyltransferase
BGK56_RS04260	BGK56_04160	purM [H]	Phosphoribosylformylglycinamidine cyclo-ligase (EC 6.3.3.1)	831	50	38	28	0	1076.32	0	3.93917	6.48e-08	0	0	8.9814	1.17856e-11	0											GO:0004641|phosphoribosylformylglycinamidine cyclo-ligase activity	K01933	COG0150	F	Phosphoribosylaminoimidazole (AIR) synthetase
BGK56_RS04265	BGK56_04165		Phosphoribosylglycinamide formyltransferase (EC 2.1.2.2)	507	29			0																				GO:0004644|phosphoribosylglycinamide formyltransferase activity	K11175
BGK56_RS04270	BGK56_04170	speG [H]	Spermidine N1-acetyltransferase (EC 2.3.1.57)	469	29	22	13	0	897.118	0	8.41374	1.22e-06	0	0	20.9955	3.36414e-10	1									1		GO:0004145|diamine N-acetyltransferase activity	K00657,K03817	COG1670	J	Acetyltransferases including N-acetylases of ribosomal proteins
BGK56_RS04275	BGK56_04175		Polyphosphate kinase (EC 2.7.4.1)	1655	102			1																				GO:0008976|polyphosphate kinase activity	K00937
BGK56_RS04280	BGK56_04180	ppx [H]	Exopolyphosphatase (EC 3.6.1.11)	1223	80	49	36	0	1055.67	96.0755	11.7468	0	0	12.6811	21.0246	0	1									1		GO:0004309|exopolyphosphatase activity	K01524	COG0248	FP	Exopolyphosphatase
BGK56_RS04285	BGK56_04185	-	Mg/Co/Ni transporter MgtE, CBS domain-containing	1167	68	45	29	0	3336.51	1.39137	3.55986	3.64e-08	0	0	12.4425	0	0	38.0321	11.0438	3.08341e-14	0	81.1185	7.21455	1.20961e-14	0				K06213	COG2239	P	Mg/Co/Ni transporter MgtE (contains CBS domain)
BGK56_RS04290	BGK56_04190		L-Proline/Glycine betaine transporter ProP	1083	63			0																					K03762,K15977
BGK56_RS04295	BGK56_04195	mdtA [H]	Multidrug efflux system MdtABC-TolC, membrane fusion component MdtA	983	57	43	28	0	5054.03	0	6.47324	9.34e-16	0	0	12.4918	0	0	22.5401	7.65637	6.3469e-11	0	24.8187	6.06607	0	0				K03585,K07799	COG0845	M	Membrane-fusion protein
BGK56_RS04300	BGK56_04200	mdtB [H]	Multidrug efflux system MdtABC-TolC, inner-membrane proton/drug antiporter MdtB (RND type)	2497	137	86	58	0	1493.17	2.9869	3.97022	0	0	10.7802	8.17042	0	0	16.1507	6.4258	0	0								K03296,K07788,K07789	COG0841	V	Cation/multidrug efflux pump
BGK56_RS04305	BGK56_04205	mdtC [H]	Multidrug efflux system MdtABC-TolC, inner-membrane proton/drug antiporter MdtC (RND type)	2461	140	87	67	0	2752.98	0.043211	4.86459	0	0	0	13.7645	0	0					2092.26	5.49149	0	0				K03296,K07788,K07789	COG0841	V	Cation/multidrug efflux pump
BGK56_RS04310	BGK56_04210	baeS [H]	Sensory histidine kinase BaeS	1115	63	41	27	0	1474.47	65.2287	3.64383	9.33e-06	0	9.41043	5.05767	8.69517e-08	0												K07642,K07711,K10819	COG0642	T	Signal transduction histidine kinase
BGK56_RS04315	BGK56_04215	baeR [H]	Response regulator BaeR	555	34	28	17	0	1022.35	0	6.82683	2.26e-11	0	0.517101	9.66334	3.3007e-14	0	11.2885	10.1237	1.13951e-09	0								K07664	COG0745	TK	Response regulators consisting of a CheY-like receiver domain and a winged-helix DNA-binding domain
BGK56_RS04320	BGK56_04220	yegQ [H]	Uncharacterized protease YegQ	1103	70	55	36	0	9605.61	116433	4.22914	5e-11	0	21732.9	9.59257	0	0	226.034	9.80732	0	0	18.7864	12.4053	0	0				K08303	COG0826	O	Collagenase and related proteases
BGK56_RS04325	BGK56_04225		Lipid kinase YegS	723	46			0																					K07029
BGK56_RS04330	BGK56_04230	fbaB [H]	Fructose-bisphosphate aldolase class I (EC 4.1.2.13)	839	56	54	37	0	978.522	13.4367	9.25842	0	0	6.53275	19.309	0	0	10.4236	19.2916	9.57652e-15	0	9.78786	16.3465	0	0			GO:0004332|fructose-bisphosphate aldolase activity	K11645	COG1830	G	DhnA-type fructose-16-bisphosphate aldolase and related enzymes
BGK56_RS04335	BGK56_04235	thiD [H]	Hydroxymethylpyrimidine phosphate kinase ThiD (EC 2.7.4.7)	637	29	26	18	0	1247.19	175.944	3.21286	2.17e-06	0	0	9.01355	0	0	47.3289	4.71933	1.77727e-12	0							GO:0008972|phosphomethylpyrimidine kinase activity	K00941,K14153	COG0351	H	Hydroxymethylpyrimidine/phosphomethylpyrimidine kinase
BGK56_RS04340	BGK56_04240	crcA [H]	Lipid A palmitoyltransferase PagP (EC 2.3.1.251)	459	38	42	26	0	2571.79	0	18.3104	0	0	0	33.8022	0	1	44.9531	35.437	0	1					1	1		K12973	-
BGK56_RS04345	BGK56_04245		Gfa-like protein	327	17			0
BGK56_RS04350	BGK56_04250	pheP [H]	Aromatic amino acid transport protein AroP	1105	83	65	48	0	3540.76	41.9837	5.43876	0	0	73.1428	9.94924	0	0	79.4045	11.9367	0	0	39.9321	11.1249	0	0				K03293,K11734	COG1113	E	Gamma-aminobutyrate permease and related permeases
BGK56_RS04355				114	11			1
BGK56_RS04360	BGK56_04255		Transcriptional regulator, AraC family	306	24			0																					K07506
BGK56_RS04365	BGK56_04260	yidA [H]	Sugar phosphatase YidA (EC 3.1.3.23)	651	44	40	29	0	1369.13	31.4165	3.68307	1.84e-06	0	72.567	6.33887	3.28196e-08	0	53.6928	8.10818	3.29288e-08	0	19.1975	5.67755	4.29522e-10	0			GO:0050308|sugar-phosphatase activity	K07024	COG0561	R	Predicted hydrolases of the HAD superfamily
BGK56_RS04370	BGK56_04265	brnQ [H]	Branched-chain amino acid transport system carrier protein	1064	72	51	34	0	2048.23	3.49046e+06	-1.26443	0.441966	0	388998	3.12336	0.000119539	0												K03311	COG1114	E	Branched-chain amino acid permeases
BGK56_RS04375	BGK56_04270	yddG [H]	Permease of the drug/metabolite transporter (DMT) superfamily	726	62	50	32	0	2966.24	4.0198	2.59132	6.95e-05	0	2.51658	8.54837	1.19097e-15	0	1.51901	7.62362	1.93651e-11	0	1.39431	6.15796	9.27096e-14	0					COG0697	GER	Permeases of the drug/metabolite transporter (DMT) superfamily
BGK56_RS04380	BGK56_04275	yaaJ [H]	Sodium:alanine symporter family protein	1165	73	49	35	0	1088.6	3.901e+06	-2.79006	1.61e-08	0	307265	2.9741	1.02025e-06	0	1458.78	4.01383	1.08976e-10	0								K03310	COG1115	E	Na+/alanine symporter
BGK56_RS04385	BGK56_04280	-	hypothetical protein	188	14	18	10	0	15646.1	31.618	3.92497	0.000460818	0	19007.6	9.15776	2.90358e-07	0	1406.64	11.1444	7.27199e-06	0	976.161	16.6337	2.93199e-08	0					-
BGK56_RS04390	BGK56_04285	-	hypothetical protein	299	26	16	13	0	1507.4	0	13.6166	3.79e-08	0	0	37.5568	6.45157e-13	1					15.5205	17.6018	1.1105e-10	0	1				-
BGK56_RS04395	BGK56_04290		hypothetical protein	299	21			0
BGK56_RS04400	BGK56_04295		hypothetical protein	176	18			1
BGK56_RS04405	BGK56_04300		hypothetical protein	284	21			1
BGK56_RS04410	BGK56_04305		hypothetical protein	402	28			0
BGK56_RS04415	BGK56_04310		Periplasmic aromatic amino acid aminotransferase beta precursor (EC 2.6.1.57)	920	55			0																				GO:0008793|aromatic-amino-acid:2-oxoglutarate aminotransferase activity;GO:0008793|L-phenylalanine:2-oxoglutarate aminotransferase activity	K00817
BGK56_RS04420	BGK56_04315		Uncharacterized membrane protein PA1577	275	24			0																					K09922
BGK56_RS04425	BGK56_04320		hypothetical protein	387	37			0
BGK56_RS04430	BGK56_04325		Uncharacterized methyltransferase YbaJ	625	42			0
BGK56_RS04435	BGK56_04330	-	hypothetical protein	356	31	12	9	0	545.627									48380.1	15.5699	0.000162875	0									-
BGK56_RS04440	BGK56_04335	ydgC [H]	GlpM protein	270	27	16	11	0	1132.29	0	10.0415	4.59e-10	0	0	14.3059	0	0	28.7354	5.53318	5.30848e-07	0								K02442	COG3136	R	Uncharacterized membrane protein required for alginate biosynthesis
BGK56_RS04445	BGK56_04340	tse [H]	Methyl-accepting chemotaxis protein I (serine chemoreceptor protein)	1309	107	48	40	0	1107.25	47.08	3.23264	3.88e-08	0	0	7.41667	2.54084e-09	0													COG0840	NT	Methyl-accepting chemotaxis protein
BGK56_RS04450	BGK56_04345	-	Metallo-beta-lactamase superfamily protein	673	57	41	29	0	1562.9	0	4.2168	2.92e-10	0	1.86423	5.67704	4.26179e-09	0												K06897	COG4166	E	ABC-type oligopeptide transport system periplasmic component
BGK56_RS04455	BGK56_04350	-	hypothetical protein	311	23	15	10	0	598.834	0	10.2284	2.63e-07	0	0	15.9616	1.1438e-06	0													-
BGK56_RS04460	BGK56_04355		Chloramphenicol O-acetyltransferase (EC 2.3.1.28) CatA superfamily	512	41			0																				GO:0008811|chloramphenicol O-acetyltransferase activity	K19271
BGK56_RS04475	BGK56_04365		hypothetical protein	219	20			0
BGK56_RS04480				121	9			1
BGK56_RS04485	BGK56_04370			62	5			1
BGK56_RS04490	BGK56_04375		DNA polymerase III theta subunit (EC 2.7.7.7)	183	6			0																				GO:0003887|DNA-directed DNA polymerase activity	K02345
BGK56_RS04495	BGK56_04380	-	alternative bacteriophage tail fiber C-terminus	1141	78	65	38	0	852.803	0	3.14871	1.22e-07	0	0	5.21701	3.22886e-10	0	0.222988	6.61396	9.75992e-10	0									-
BGK56_RS04520	BGK56_04400		Phage tail assembly protein I	474	38			1
BGK56_RS04525	BGK56_04405		Phage tail assembly protein	567	31			0
BGK56_RS04530	BGK56_04410		Phage minor tail protein	594	36			0
BGK56_RS04535	BGK56_04415		Phage protein	275	13			0
BGK56_RS04540	BGK56_04420	-	hypothetical protein	219	19	39	17	0	1369.59	0	2.61833	6.75e-06	0	0.735389	5.2117	9.96396e-10	0													-
BGK56_RS04545	BGK56_04425		hypothetical protein	162	10			0
BGK56_RS04550	BGK56_04430	-	Phage tail length tape-measure protein 1	2267	134	282	118	0	4445.64	18.7275	2.24515	0	0	3.66846	4.26081	0	0	116.843	4.60401	0	0	19.094	3.70905	0	0					-
BGK56_RS04555	BGK56_04435			291	28	64	26	0	2064.32	15.7755	3.07361	6.77e-12	0	8.93912	6.61346	0	0	9.48297	6.52391	0	0	2.25746	6.08009	0	0
BGK56_RS04560	BGK56_04440			215	17			0
BGK56_RS04565	BGK56_04445		hypothetical protein	651	52	100	41	0	2148.24	5.30168	2.13335	2.2e-10	0	24.0305	2.70081	6.71164e-10	0	17.6909	4.14706	0	0	11.3922	4.05386	0	0
BGK56_RS04570	BGK56_04450	-	hypothetical protein	327	24	52	20	0	2234.6	0	3.19546	1.58e-08	0	0	11.1545	0	0	21.9741	9.95813	6.73223e-15	0									-
BGK56_RS04575	BGK56_04455	-	hypothetical protein	476	43	59	34	0	6102.37	394.162	3.23572	2.64e-06	0	30.7168	7.63963	1.43172e-13	0	37.641	3.4276	6.534e-06	0	2.31899	5.48041	4.26013e-11	0					-
BGK56_RS04600	BGK56_04480	-	hypothetical protein	231	8	18	7	0	4109.04	0	2.89997	0.00329022	0	0	9.10614	8.93271e-11	0													-
BGK56_RS04605	BGK56_04485		hypothetical protein	243	16			0
BGK56_RS04610	BGK56_04490	-	hypothetical protein	522	35	73	29	0	1761.73	0	1.95474	3.71e-06	0	1.3194	3.79969	8.69908e-12	0													-
BGK56_RS04615	BGK56_04495	-	hypothetical protein	320	28	59	27	0	559.483	1.25826	2.12347	3.07e-05	0	0.735389	2.73163	3.54316e-05	0													-
BGK56_RS04620	BGK56_04500	-	hypothetical protein	464	42	84	38	0	655.27	0	2.12144	1.43e-07	0	3.67993	4.07051	0	0													-
BGK56_RS04625	BGK56_04505	-	hypothetical protein	279	19	38	17	0	4159.74	2.06498	1.74103	0.0496231	0	2.05093	3.39883	8.17626e-06	0													-
BGK56_RS04630	BGK56_04510	-	hypothetical protein	383	31	67	30	0	676.296	13.2765	1.90602	4.27e-07	0	7.466	3.81643	8.84781e-12	0													-
BGK56_RS04635	BGK56_04515	-	probable phage protein YPO2110	762	54	90	36	0	1052.8	6082.28	2.37618	1.23e-10	0	3862.93	4.53472	0	0													-
BGK56_RS04645	BGK56_04525		gene 66 protein	311	19			0
BGK56_RS04650	BGK56_04530		Phage protein	896	66			0
BGK56_RS04675	BGK56_04555		hypothetical protein	179	12			0
BGK56_RS04695	BGK56_04570		Phage holin	253	20			0
BGK56_RS04700	BGK56_04575	-	hypothetical protein	383	24	49	22	0	79435.5	35646.2	2.02536	4.79e-05	0	18233.4	2.00513	0.00129869	0	169873	1.74551	0.0107525	0	147782	2.48015	1.21605e-05	0					-
BGK56_RS04705	BGK56_04580		hypothetical protein	380	30	55	25	0	778.03	0.216055	2.76123	4.03e-08	0	0.257403	5.06705	7.48323e-11	0	18.9233	4.97534	1.39903e-10	0
BGK56_RS04710	BGK56_04585	insQ [H]	Putative transposase InsQ for insertion sequence element IS609	966	48	70	33	0	1116.65	15.1487	2.13608	8.06e-06	0	2.32696	3.86484	2.78027e-08	0												K07496	COG2856	E	Predicted Zn peptidase
BGK56_RS04715	BGK56_04590		Mobile element protein	332	19	28	13	0	739.962	2.72568	2.93777	0.00583048	0	0	8.75621	5.30944e-06	0												K07491
BGK56_RS04720	BGK56_04595		hypothetical protein	402	21	7	7	0	1386									1649.03	4.38306	0.0016891	0	7694.17	5.57715	2.57072e-05	0
BGK56_RS04725	BGK56_04600		hypothetical protein	181	11			1
BGK56_RS04730	BGK56_04605		Holliday junction resolvase / Crossover junction endodeoxyribonuclease rusA (EC 3.1.22.-)	291	19			0																					K01160
BGK56_RS04735	BGK56_04610		hypothetical protein	227	12			0
BGK56_RS04740	BGK56_04615	-	hypothetical protein	169	12	8	6	0	1111.82	0	1.5221	0.53717	0	0	4.99166	0.0759606	0													-
BGK56_RS04745	BGK56_04620		hypothetical protein	157	10			0
BGK56_RS04750	BGK56_04625		Uncharacterized protein YbcN	354	21	30	17	0	1054.92	0	-1.03885	0.896937	0	0	1.98207	0.0643107	0
BGK56_RS04755	BGK56_04630		hypothetical protein	227	18			0
BGK56_RS04760	BGK56_04635		hypothetical protein	167	11			1
BGK56_RS04765	BGK56_04640			155	13			0
BGK56_RS04770	BGK56_04645		hypothetical protein	147	9			0
BGK56_RS04775	BGK56_04650			308	14			0
BGK56_RS04780	BGK56_04655		hypothetical protein	162	15			0
BGK56_RS04785	BGK56_04660	rdgC [H]	DNA recombination-dependent growth factor RdgC	726	41	35	24	0	1576.88	0	2.77487	0.000619831	0	0	5.3932	0.000829733	0	9245.31	3.72471	9.60061e-05	0								K03554	COG2974	L	DNA recombination-dependent growth factor C
BGK56_RS04790	BGK56_04665		DNA replication protein	548	31			1
BGK56_RS04795	BGK56_04670		hypothetical protein	563	34			0
BGK56_RS04800	BGK56_04675			279	21			0																					K07451
BGK56_RS04805	BGK56_04680	yoqD [H]	Putative DNA-binding protein Roi of bacteriophage BP-933W	548	37	29	17	0	538.142	0	6.71421	3.35e-11	0																	COG3645	S	Uncharacterized phage-encoded protein
BGK56_RS04810	BGK56_04685		hypothetical protein	277	20			1
BGK56_RS04815	BGK56_04690		hypothetical protein	147	13			0
BGK56_RS04820	BGK56_04695		Phage repressor	579	35			0
BGK56_RS04830	BGK56_04705	-	hypothetical protein	301	23	33	15	0	14294.7	1340.34	2.28934	0.000136839	0	203.322	5.71183	1.09188e-09	0	9902.21	6.00279	3.68602e-08	0	952.038	6.64082	1.06515e-15	0					-
BGK56_RS04835	BGK56_04710		hypothetical protein	217	17			0
BGK56_RS04840	BGK56_04715			193	17			0
BGK56_RS04845	BGK56_04720		hypothetical protein	162	10			0
BGK56_RS04865	BGK56_04740		hypothetical protein	217	13			1
BGK56_RS04870	BGK56_04745			171	10			1
BGK56_RS04875	BGK56_04750		Phage integrase family protein	587	28			1
BGK56_RS04880	BGK56_04755		hypothetical protein	507	28			1																					K01143
BGK56_RS04885	BGK56_04760			255	18			1
BGK56_RS04890	BGK56_04765		SAM-dependent methyltransferase	637	44			0																					K06223
BGK56_RS04895	BGK56_04770		hypothetical protein	457	32			0																					K10906
BGK56_RS04900	BGK56_04775		hypothetical protein	193	10			0
BGK56_RS04905	BGK56_04780		Prophage lambda integrase	901	62			0
BGK56_RS04910	BGK56_04785		Isocitrate dehydrogenase [NADP] (EC 1.1.1.42)	1002	62			0																				GO:0004450|isocitrate dehydrogenase (NADP+) activity	K00031
BGK56_RS04915	BGK56_04790		Ribosomal large subunit pseudouridine synthase E (EC 5.4.99.20)	539	37			0																					K06181,K06183
BGK56_RS04920	BGK56_04795	nudJ	Nudix-like NDP and NTP phosphohydrolase NudJ	359	17			1																					K03574,K12152
BGK56_RS04925	BGK56_04800	mnmA	tRNA-specific 2-thiouridylase MnmA (EC 2.8.1.13)	882	48			1																					K00566
BGK56_RS04930	BGK56_04805		High frequency lysogenization protein HflD	505	33			0																					K07153
BGK56_RS04935	BGK56_04810		Adenylosuccinate lyase (EC 4.3.2.2) @ SAICAR lyase (EC 4.3.2.2)	1095	72			0																				GO:0004018|N6-(1,2-dicarboxyethyl)AMP AMP-lyase (fumarate-forming) activity;GO:0004018|(S)-2-(5-amino-1-(5-phospho-D-ribosyl)imidazole-4-carboxamido)succinate AMP-lyase (fumarate-forming) activity	K01756
BGK56_RS04940	BGK56_04815		Transcriptional regulatory protein PhoP	539	34			0																					K02483,K07657,K07658,K07660,K07665,K07666,K07771,K14983
BGK56_RS04945	BGK56_04820	phoQ [H]	Sensor histidine kinase PhoQ (EC 2.7.13.3)	1172	91	58	42	0	682.799	0.340422	3.5145	2.48e-09	0	0	6.82809	3.61775e-14	0											GO:0004673|protein histidine kinase activity	K07637	COG0642	T	Signal transduction histidine kinase
BGK56_RS04950	BGK56_04825		LSU ribosomal protein L16p arginine hydroxylase	899	47	33	26	0	1090.03	0	10.4463	9.86e-14	0	0	18.1428	0	0												K18850
BGK56_RS04955	BGK56_04830	pepT [H]	Tripeptide aminopeptidase (EC 3.4.11.4)	985	73	58	39	0	991.288	8.12479	5.2792	1.3e-13	0	9.38097	7.15576	0	0	16.7727	6.63136	3.07196e-15	0							GO:0045148|tripeptide aminopeptidase activity	K01258,K01263	COG2195	E	Di- and tripeptidases
BGK56_RS04960	BGK56_04835		Alkanesulfonates-binding protein	759	52			0																					K02051,K15553
BGK56_RS04965	BGK56_04840	ssuD [H]	Alkanesulfonate monooxygenase (EC 1.14.14.5)	918	43	38	27	0	1170.26	0	5.67601	7.84e-13	0	0	10.305	0	0											GO:0008726|alkanesulfonate monooxygenase activity	K04091	COG2141	C	Coenzyme F420-dependent N5N10-methylene tetrahydromethanopterin reductase and related flavin-dependent oxidoreductases
BGK56_RS04970	BGK56_04845	ssuB	Alkanesulfonate ABC transporter ATP-binding protein SsuB	603	31			0																					K02049,K15555
BGK56_RS04975	BGK56_04850	ssuC	Alkanesulfonate ABC transporter permease protein SsuC	623	52			0																					K02050,K15552,K15554
BGK56_RS04980	BGK56_04855		FMN reductase (NADPH) (EC 1.5.1.38)	471	41			0																				GO:0052873|FMN reductase (NADPH) activity	K00299
BGK56_RS04985	BGK56_04860		Oxidoreductase	567	43			0
BGK56_RS04990	BGK56_04865		NAD-dependent protein deacetylase of SIR2 family	668	46			0																					K12410
BGK56_RS04995	BGK56_04870		putative membrane protein	397	32			0
BGK56_RS05000	BGK56_04875	-	Adenylate cyclase (EC 4.6.1.1)	445	27	24	19	0	631.506	0	3.65914	9.5e-08	0															GO:0004016|adenylate cyclase activity	K05873	COG1437	F	Adenylate cyclase class 2 (thermophilic)
BGK56_RS05005	BGK56_04880		Lipoprotein releasing system transmembrane protein LolE	997	71			0																					K09808
BGK56_RS05010	BGK56_04885	lolD	Lipoprotein-releasing system ATP-binding protein LolD	560	34			1																					K02003,K05685,K09810
BGK56_RS05015	BGK56_04890	lolC	Lipoprotein releasing system transmembrane protein LolC	961	50			1																					K02004,K09808
BGK56_RS05020	BGK56_04895	mfd [H]	Transcription-repair coupling factor	2756	143	111	74	0	2385.63	20.8629	5.97087	0	0	1.3194	10.1981	0	0	17.3509	7.21239	0	0	2.56504	8.61597	0	0				K03723	COG1197	LK	Transcription-repair coupling factor (superfamily II helicase)
BGK56_RS05025	BGK56_04900	ycfJ [C]	hypothetical protein	486	50	31	22	0	869.157	0	2.63684	0.00441706	0	3.83444	3.07121	0.00397662	0													COG3134	S	Predicted outer membrane lipoprotein
BGK56_RS05030	BGK56_04905	ndh [H]	NADH dehydrogenase (EC 1.6.99.3)	1043	70	51	35	0	1234.91	1.70211	4.20149	1.07e-10	0	0	8.55336	1.19097e-15	0	44.5313	5.38483	1.0588e-09	0	16.2751	4.71453	1.93219e-12	0			GO:0003954|NADH dehydrogenase activity	K02335,K03885	COG1252	C	NADH dehydrogenase FAD-containing subunit
BGK56_RS05035	BGK56_04910		hypothetical protein	390	41			0
BGK56_RS05040	BGK56_04915		hypothetical protein	831	56			0																					K06046
BGK56_RS05045	BGK56_04920		hypothetical protein	872	46			0
BGK56_RS05050	BGK56_04925		UDP-glucose 4-epimerase (EC 5.1.3.2)	824	49			0																				GO:0003978|UDP-glucose 4-epimerase activity	K00091,K01784
BGK56_RS05055	BGK56_04930		probable penicillin amidase	1784	117			0																					K01434,K07116
BGK56_RS05060	BGK56_04935	-	COG1180: Radical SAM, Pyruvate-formate lyase-activating enzyme like	1134	74	54	37	0	904.97	0	7.36355	9.34e-16	0	0.367695	13.2939	0	0	0.28172	12.0802	5.10034e-14	0								K04069	COG1180	O	Pyruvate-formate lyase-activating enzyme
BGK56_RS05065	BGK56_04940	-	hypothetical protein	999	67	53	38	0	2039.91	1.36169	3.2188	4.45e-07	0	0	10.8467	0	0	30.3371	5.78406	3.68087e-08	0	19.4532	4.37327	7.28867e-13	0					-
BGK56_RS05070	BGK56_04945	nagZ [H]	beta-N-acetylglucosaminidase (EC 3.2.1.52)	815	39	34	21	0	525.261	0.25136	4.52675	9e-07	0															GO:0004563|beta-N-acetylhexosaminidase activity	K01207,K05349	COG1472	G	Beta-glucosidase-related glycosidases
BGK56_RS05075	BGK56_04950		Thiamine kinase (EC 2.7.1.89) @ Adenosylcobinamide kinase (EC 2.7.1.156)	687	50			0																				GO:0019165|thiamine kinase activity;GO:0043752|adenosylcobinamide kinase activity	K07251
BGK56_RS05080	BGK56_04955	lpoB [H]	hypothetical protein	467	23	21	15	0	1525.79	0.129633	13.089	1.58e-14	0	0	24.8996	1.09227e-10	1									1			K07337	COG3417	R	Collagen-binding surface adhesin SpaP (antigen I/II family)
BGK56_RS05085	BGK56_04960		putative lipoprotein	332	22			0
BGK56_RS05090	BGK56_04965		YcfF/hinT protein: a purine nucleoside phosphoramidase	279	13			0																					K02503
BGK56_RS05095	BGK56_04970	ycfH [H]	Uncharacterized metal-dependent hydrolase YcfH	632	42	36	21	0	1502.05	4979.44	6.82065	2.07e-11	0	1037.68	9.36732	1.45123e-11	0												K03424	COG0084	L	Mg-dependent DNase
BGK56_RS05100	BGK56_04975		DNA polymerase III delta prime subunit (EC 2.7.7.7)	793	51			1																				GO:0003887|DNA-directed DNA polymerase activity	K02341
BGK56_RS05105	BGK56_04980		Thymidylate kinase (EC 2.7.4.9)	500	28			1																				GO:0004798|thymidylate kinase activity	K00943
BGK56_RS05110	BGK56_04985	yceG	FIG004453: protein YceG like	822	64			1																					K07082
BGK56_RS05115	BGK56_04990		Aminodeoxychorismate lyase (EC 4.1.3.38)	663	48			0																				GO:0008696|4-amino-4-deoxychorismate lyase activity	K00826,K02619
BGK56_RS05120	BGK56_04995	fabF [H]	3-oxoacyl-[acyl-carrier-protein] synthase, KASII (EC 2.3.1.179)	999	63	61	42	0	15889	0.12568	11.8715	0	0	0	16.9997	0	0	23.007	24.7749	0	1	7.12039	17.881	0	0		1	GO:0033817|beta-ketoacyl-acyl-carrier-protein synthase II activity	K09458	COG0304	IQ	3-oxoacyl-(acyl-carrier-protein) synthase
BGK56_RS05125	BGK56_05000		Acyl carrier protein	188	8			1																					K02078
BGK56_RS05130	BGK56_05005	fabG	3-oxoacyl-[acyl-carrier protein] reductase (EC 1.1.1.100)	587	35			1																				GO:0004316|3-oxoacyl-[acyl-carrier-protein] reductase (NADPH) activity	K00059,K11610
BGK56_RS05135	BGK56_05010		Malonyl CoA-acyl carrier protein transacylase (EC 2.3.1.39)	745	35			1																				GO:0004314|[acyl-carrier-protein] S-malonyltransferase activity	K00645,K15329,K15355
BGK56_RS05140	BGK56_05015		3-oxoacyl-[acyl-carrier-protein] synthase, KASIII (EC 2.3.1.180)	759	38			1																				GO:0033818|beta-ketoacyl-acyl-carrier-protein synthase III activity	K00648,K18003
BGK56_RS05145	BGK56_05020	plsX [H]	Phosphate:acyl-ACP acyltransferase PlsX (EC 2.3.1.n2)	836	43	31	25	0	2219.11	55.3227	7.22394	2.3e-06	0	0	15.4554	1.8415e-13	0	109.279	5.25081	7.23693e-07	0	16.3388	10.2151	3.70548e-09	0				K03621	COG0416	I	Fatty acid/phospholipid biosynthesis enzyme
BGK56_RS05150	BGK56_05025		LSU ribosomal protein L32p @ LSU ribosomal protein L32p, zinc-independent	135	7			0																					K02911
BGK56_RS05155	BGK56_05030	yceD [H]	FIG01269488: protein, clustered with ribosomal protein L32p	419	25	18	15	0	662.78	0	4.80923	0.000110042	0	0	8.75449	0.000235856	0												K07040	COG1399	R	Predicted metal-binding possibly nucleic acid-binding protein
BGK56_RS05160	BGK56_05035		Maf-like protein YceF	467	28			0																					K06287
BGK56_RS05165	BGK56_05040	rluC [H]	Ribosomal large subunit pseudouridine synthase C (EC 5.4.99.24)	762	48	26	18	0	580.692	0	9.55708	2.7e-15	0																K06179	COG0564	J	Pseudouridylate synthases 23S RNA-specific
BGK56_RS05170	BGK56_05045	rne [H]	Ribonuclease E (EC 3.1.26.12)	2600	139	62	45	0	5744.92	8.69778	6.87004	3.86e-12	0	5.68811	45.4082	0	1	114.917	20.7376	0	1	6.9397	47.201	0	1	1	1		K08300,K08301	COG1530	J	Ribonucleases G and E
BGK56_RS05175	BGK56_05050		Flavin reductase (EC 1.5.1.30)	500	31			0																				GO:0042602|riboflavin reductase (NADPH) activity
BGK56_RS05180	BGK56_05055	yeeX [C]	UPF0265 protein YeeX	265	21	10	8	0	2631.01	172.253	9.11754	0.00265616	0	0	79.9344	0.00021624	1									1			K09802	COG2926	S	Uncharacterized protein conserved in bacteria
BGK56_RS05185	BGK56_05060		Sucrose permease, major facilitator superfamily	1016	74			0																					K02532
BGK56_RS05190	BGK56_05065	-	hypothetical protein	155	14	16	9	0	4095.47	41599.1	1.71968	0.274733	0	13944.2	5.60912	0.000330823	0	3279.29	7.73178	0.000164833	0	27.2963	18.0587	8.33857e-09	0					-
BGK56_RS05195	BGK56_05070		Exodeoxyribonuclease I (EC 3.1.11.1)	1141	84			0																				GO:0008852|exodeoxyribonuclease I activity	K01141
BGK56_RS05200	BGK56_05075	dld [H]	D-lactate dehydrogenase (EC 1.1.1.28)	1386	105	54	42	0	709.791	0	6.20146	9.34e-16	0	0	8.81135	0	0											GO:0008720|D-lactate dehydrogenase activity	K03777	COG0277	C	FAD/FMN-containing dehydrogenases
BGK56_RS05205	BGK56_05080	yeeF [H]	Low-affinity putrescine importer PlaP	1105	74	57	39	0	1868.62	2.80679	3.80619	7.66e-08	0	16.9344	5.24672	1.25678e-08	0	5137.96	4.94367	4.7179e-10	0	248.965	4.71927	1.23601e-10	0				K14052	COG0531	E	Amino acid transporters
BGK56_RS05210	BGK56_05085		hypothetical protein	171	9			1
BGK56_RS05215	BGK56_05090	irgA [H]	TonB-dependent receptor; Outer membrane receptor for ferrienterochelin and colicins	1578	123	93	64	0	6670.17	6.99734	7.80118	0	0	1.01068	14.0412	0	0	127.89	11.891	0	0	52.0078	14.4319	0	0				K16089	COG4771	P	Outer membrane receptor for ferrienterochelin and colicins
BGK56_RS05220	BGK56_05095		Ferrichrome transport ATP-binding protein FhuC	630	45			0																					K02013
BGK56_RS05225	BGK56_05100	fecD [C]	Iron(III) dicitrate transport system permease protein FecD (TC 3.A.1.14.1)	875	49	39	24	0	5683.34	0	13.3047	3.96e-13	0	0	30.9413	6.02526e-16	1	238.381	10.7667	1.28047e-09	0	67.4605	36.4758	0	1	1	1		K02015	COG0609	P	ABC-type Fe3+-siderophore transport system permease component
BGK56_RS05230	BGK56_05105	-	ABC transporter, substrate-binding protein (cluster 8, B12/iron complex)	906	65	51	34	0	4266.6	0	15.8012	0	0	0	34.888	0	1	1423.58	16.0168	1.15853e-12	0	126.87	26.0109	0	1	1	1		K02016	COG0614	P	ABC-type Fe3+-hydroxamate transport system periplasmic component
BGK56_RS05235	BGK56_05110	lysP [H]	Lysine-specific permease	1191	84	85	53	0	22192.5	20162.5	5.48834	0	0	5419.48	10.7266	0	0	322.61	14.2059	0	0	37.5248	12.2468	0	0				K03293,K11733,K16235	COG0833	E	Amino acid transporters
BGK56_RS05240	BGK56_05115	yeiE [H]	Transcriptional regulator YeiE, LysR family	690	44	40	22	0	2546.72	3.04077	11.0275	0	0	0	24.0108	0	1	83.3886	13.2333	0	0	10.6617	19.4892	0	0	1				COG0583	K	Transcriptional regulator
BGK56_RS05245	BGK56_05120	yeiH [C]	UPF0324 inner membrane protein YeiH	863	51	34	22	0	1576.54	0	3.67383	1.02e-05	0	0	7.6944	2.8478e-13	0	49.5826	3.65484	2.07725e-06	0								K19239	COG2855	S	Predicted membrane protein
BGK56_RS05250	BGK56_05125		Endonuclease IV (EC 3.1.21.2)	673	40			0																				GO:0008833|deoxyribonuclease IV (phage-T4-induced) activity	K01151
BGK56_RS05255	BGK56_05130	fruK [H]	1-phosphofructokinase (EC 2.7.1.56)	747	39	28	21	0	1491.93	5.38433	1.68562	0.263383	0	74.115	4.66851	0.00506657	0											GO:0008662|1-phosphofructokinase activity	K00882,K16370	COG1105	G	Fructose-1-phosphate kinase and related fructose-6-phosphate kinase (PfkB)
BGK56_RS05260	BGK56_05135	nudH [C]	Putative Mut family protein	349	26	24	12	0	3688.45	0.378914	2.81151	0.000727222	0	0.268301	4.35891	1.5792e-05	0												K03574	COG1051	F	ADP-ribose pyrophosphatase
BGK56_RS05265	BGK56_05140	mtr [H]	Tryptophan-specific transport protein	999	80	73	47	0	2598.74	0	9.95204	0	0	285.325	10.4082	0	0	75.2191	16.1691	0	0	26.4381	12.7863	0	0				K03834,K03835	COG0814	E	Amino acid permeases
BGK56_RS05270	BGK56_05145	yeiP [C]	Elongation factor P-like protein	457	31	21	11	0	4237.11	0	15.2628	3.81e-12	0	0	20.7002	3.22896e-13	1					6507.82	19.6014	3.72444e-14	0	1			K02356	COG0231	J	Translation elongation factor P (EF-P)/translation initiation factor 5A (eIF-5A)
BGK56_RS05275	BGK56_05150		hypothetical protein	164	13			0
BGK56_RS05280	BGK56_05155		hypothetical protein	493	43			0
BGK56_RS05285	BGK56_05160	spr [H]	Murein DD-endopeptidase MepS @ Murein LD-carboxypeptidase (EC 3.4.17.13)	464	25	27	18	0	38530.2	13866.9	1.62425	0.0810406	0	12.831	10.9623	1.64424e-08	0	269.728	7.24926	8.53519e-10	0	162.229	3.37445	4.84664e-05	0				K13694,K13695	COG3091	S	Uncharacterized protein conserved in bacteria
BGK56_RS05290	BGK56_05165	yejG	Uncharacterized protein YejG	272	12			1
BGK56_RS05295	BGK56_05170	bcr [H]	Multidrug resistance transporter => Bicyclomycin resistance protein Bcr	949	68	58	39	0	2424.25	1.00544	7.59478	0	0	1.33061	14.4756	0	0	26661.2	11.1049	0	0	136.762	15.3893	0	0				K07552,K18552	COG0477	GEPR	Permeases of the major facilitator superfamily
BGK56_RS05300	BGK56_05175	rsuA [H]	Ribosomal small subunit pseudouridine synthase A (EC 5.4.99.19)	563	29	14	13	0	1943.37	24.9776	5.56513	0.0137421	0	3.30684	16.4825	3.27965e-05	0					0	130.905	1.08595e-07	1		1		K06178,K06183	COG1187	J	16S rRNA uridine-516 pseudouridylate synthase and related pseudouridylate synthases
BGK56_RS05305	BGK56_05180	yejH [H]	ATP-dependent RNA helicase YejH	1407	87	59	43	0	998.495	38.7725	3.62525	2.56e-11	0	69.0563	5.99611	0	0												K19789	COG1061	KL	DNA or RNA helicases of superfamily II
BGK56_RS05310	BGK56_05185		LSU ribosomal protein L25p	224	15			1																					K02897
BGK56_RS05315	BGK56_05190	ndpA [C]	Nucleoid-associated protein NdpA	800	49	40	29	0	3622.11	2.24711	11.708	1e-10	0	0.517101	18.685	0	0	24.6828	12.2172	5.02585e-09	0								K06899	COG3081	R	Nucleoid-associated protein
BGK56_RS05320	BGK56_05195	yejL	UPF0352 protein YejL	181	11			1																					K09904
BGK56_RS05325	BGK56_05200	yejM [H]	Inner membrane protein YejM, alkaline phosphatase superfamily	1374	101	53	44	0	1782.81	2.72834	4.82153	3.58e-12	0	0	11.2446	0	0	33.1753	9.75886	7.91082e-16	0								K07014	COG3083	R	Predicted hydrolase of alkaline phosphatase superfamily
BGK56_RS05335	BGK56_05210		Small heat shock protein	366	30			0																					K04080
BGK56_RS05340	BGK56_05215		small multidrug resistance family (SMR) protein	267	25			0																					K03297,K18975,K19059
BGK56_RS05345	BGK56_05220	-	hypothetical protein	1047	80	64	45	0	7159.85	0	5.78829	0	0	1.74458	11.9185	0	0	53.1752	7.38437	0	0	2.73757	8.8697	0	0					-
BGK56_RS05350	BGK56_05225	-	Putative transmembrane protein	1016	93	72	54	0	4606.27	0	7.18604	0	0	4.89235	10.6513	0	0	68.3566	9.87064	0	0	8.34906	10.8533	0	0					-
BGK56_RS05355	BGK56_05230		Putative transmembrane protein	541	42			0
BGK56_RS05360	BGK56_05235		hypothetical protein	327	20			0
BGK56_RS05365	BGK56_05240		hypothetical protein	459	37			0
BGK56_RS05370	BGK56_05245	impC [H]	hypothetical protein	207	19	13	9	0	843.176	59.6308	1.71787	0.224485	0	2497.91	4.56524	7.9561e-05	0	25.9182	4.00092	0.000624566	0								K12149	-
BGK56_RS05375	BGK56_05250	-	MltA-Interacting MipA Family Protein	639	56	40	25	0	4553.88	140.21	3.1997	5.33e-07	0	181.984	8.86538	0	0					1.34499	8.31675	0	0					COG3713	M	Outer membrane protein V
BGK56_RS05380	BGK56_05255		hypothetical protein	193	15			0
BGK56_RS05385	BGK56_05260	rssB [H]	Copper-sensing two-component system response regulator CpxR	541	38	22	15	0	805.9	14.3956	4.86053	6.74e-06	0	21.1826	10.8045	6.27224e-14	0												K02483,K07657,K07658,K07660,K07665,K07666,K07771,K07774,K14983	COG0745	TK	Response regulators consisting of a CheY-like receiver domain and a winged-helix DNA-binding domain
BGK56_RS05390	BGK56_05265	rssA [H]	Sensory histidine kinase QseC	1088	86	54	44	0	1648.65	493.737	3.2952	1.26e-07	0	432.199	5.46477	2.50702e-11	0	6.06418	7.4728	5.93015e-12	0								K02484,K07645	COG0642	T	Signal transduction histidine kinase
BGK56_RS05395	BGK56_05270	yecD [H]	Isochorismatase (EC 3.3.2.1)	471	33	38	24	0	1576.15	283.044	2.31231	0.00256881	0	265.473	2.28246	0.00235526	0	1252.37	3.77214	0.00011338	0	2245.21	5.30257	7.30484e-10	0			GO:0008908|isochorismatase activity		COG1335	Q	Amidases related to nicotinamidase
BGK56_RS05400	BGK56_05275		D-alanine aminotransferase (EC 2.6.1.21)	678	53			0																				GO:0047810|D-alanine:2-oxoglutarate aminotransferase activity	K00824,K00826,K02619
BGK56_RS05405	BGK56_05280	hdeD [H]	HdeD protein	459	45	43	29	0	2024.78	3622.43	5.78236	1.71e-09	0	0	34.1089	2.3394e-15	1	107.899	15.5352	8.03763e-12	0					1				COG3247	S	Uncharacterized conserved protein
BGK56_RS05410	BGK56_05285	mscM [H]	Small-conductance mechanosensitive channel	1011	72	57	38	0	1217.14	3.02974	4.52566	0	0	1.10974	7.76819	0	0	15.4946	6.81834	0	0								K16053	COG0668	M	Small-conductance mechanosensitive channel
BGK56_RS05415	BGK56_05290	ynfE [H]	Putative dimethyl sulfoxide reductase chain ynfE [H]	1043	67	51	31	0	3071.54	2.06498	6.33843	9.34e-16	0	0.257403	9.67583	0	0	34.0033	5.90586	8.81015e-10	0									COG0243	C	Anaerobic dehydrogenases typically selenocysteine-containing
BGK56_RS05430	BGK56_05300	dmsA [H]	Anaerobic dimethyl sulfoxide reductase chain A (EC 1.8.5.3), molybdopterin-binding domain	944	58	39	27	0	594.576	0	5.29829	5.1e-11	0	0	10.5101	0	0												K07306	COG0243	C	Anaerobic dehydrogenases typically selenocysteine-containing
BGK56_RS05435	BGK56_05305	dmsB [H]	Anaerobic dimethyl sulfoxide reductase chain B (EC 1.8.5.3), iron-sulfur binding subunit	493	29	22	13	0	534.257					0	11.1154	6.45186e-12	0												K07307	COG0437	C	Fe-S-cluster-containing hydrogenase components 1
BGK56_RS05440	BGK56_05310		Anaerobic dimethyl sulfoxide reductase chain C (EC 1.8.5.3), anchor subunit	620	42			0																					K07308
BGK56_RS05445	BGK56_05315		hypothetical protein	378	46	15	14	0	572.489	0	9.1011	0.000714383	0
BGK56_RS05450	BGK56_05320		Protein of unknown function DUF924	433	29			0
BGK56_RS05455	BGK56_05325		Fumarate hydratase class II (EC 4.2.1.2)	1160	77			0																				GO:0004333|fumarate hydratase activity	K00027,K01679
BGK56_RS05460	BGK56_05330		hypothetical protein	215	14	23	9	0	4971.59	0	16.1753	4.24e-07	0	0	58.7176	1.23394e-14	1	88.3756	10.348	4.23513e-09	0	7.54536	33.976	2.41426e-13	1	1	1
BGK56_RS05465	BGK56_05335	bccA [H]	Urea carboxylase (EC 6.3.4.6) without Allophanate hydrolase 2 domains	1391	77	40	31	0	1798.45	0	4.0331	3.52e-06	0	1.0342	7.42437	4.95979e-13	0	0.891952	6.62553	4.27916e-07	0							GO:0004847|urea carboxylase activity	K11263	-
BGK56_RS05470	BGK56_05340	ybgK [H]	Allophanate hydrolase 2 subunit 1 (EC 3.5.1.54) / Allophanate hydrolase 2 subunit 2 (EC 3.5.1.54)	1285	88	52	40	0	1367.99	2.71392	2.95602	3.79e-06	0	0	8.99541	6.02526e-16	0	63.4949	5.56196	7.71566e-09	0	47.0116	4.52156	9.75472e-12	0			GO:0004039|allophanate hydrolase activity	K01457,K01941	COG1984	E	Allophanate hydrolase subunit 2
BGK56_RS05475	BGK56_05345	-	UPF0317 protein YcsI	644	34	15	13	0	1113.19	0	5.96633	2.4e-05	0	0	15.6178	6.26941e-15	0													-
BGK56_RS05480	BGK56_05350	ybgL [C]	Lactam utilization protein LamB	618	34	26	13	0	2316.18	0	10.2647	3.4e-13	0	0	16.0868	9.03492e-15	0												K07160	COG1540	R	Uncharacterized proteins homologs of lactam utilization protein B
BGK56_RS05485	BGK56_05355	ycsG [H]	Uncharacterized metal ion transporter YcsG, Mn(2+)/Fe(2+) NRAMP family	990	71	50	32	0	578.628	4.87006	1.96314	0.00079923	0																	COG1914	P	Mn2+ and Fe2+ transporters of the NRAMP family
BGK56_RS05490	BGK56_05360	ntaR [H]	Transcriptional regulator, GntR family	529	40	30	23	0	1475.25	0.12568	5.12278	9.01e-10	0	0	23.5776	0	1	11.3293	8.2228	6.97318e-12	0					1				COG1802	K	Transcriptional regulators
BGK56_RS05500	BGK56_05365		hypothetical protein	419	35	17	14	0	1046.67	0	3.16534	0.00129753	0	0	6.51489	9.55167e-07	0												K18555
BGK56_RS05505	BGK56_05370		hypothetical protein	438	45			1
BGK56_RS05510	BGK56_05375		hypothetical protein	462	46			0
BGK56_RS05515	BGK56_05380	gltP [H]	Proton/glutamate symporter @ Proton/aspartate symporter	1045	77	49	34	0	1569.98	12.2758	1.80131	0.00306923	0	25.6563	5.96597	1.19097e-15	0	11.4745	3.02667	1.37066e-06	0								K03309,K11102,K11103	COG1301	C	Na+/H+-dicarboxylate symporters
BGK56_RS05520	BGK56_05385		Endoglucanase A precursor (EC 3.2.1.4) (Endo-1,4-beta-glucanase A) (Cellulase A)	762	63			0																				GO:0008810|cellulase activity	K01179,K19668
BGK56_RS05525	BGK56_05390		hypothetical protein	176	17	12	10	0	4936.82	0	7.79638	0.000263532	0	0.268301	17.8362	2.76409e-06	0
BGK56_RS05530	BGK56_05395	-	hypothetical protein	531	40	26	17	0	792.352	0	10.5577	3.34e-12	0	10.7021	15.7938	2.76385e-14	0													-
BGK56_RS05545	BGK56_05405		hypothetical protein	203	17			1
BGK56_RS05550	BGK56_05410		Phage tail fiber assembly protein	493	26			0
BGK56_RS05555	BGK56_05415	stfE [H]	Phage tail fiber protein	1247	102	57	38	0	2188.5	7390.24	3.0273	3.27e-06	0	16.3625	8.57357	0	0	11.8692	6.40422	7.91082e-16	0	10.3719	4.34292	4.61025e-12	0					-
BGK56_RS05560	BGK56_05420		Phage protein	524	36			0
BGK56_RS05565	BGK56_05425		Phage protein	899	57			1
BGK56_RS05570	BGK56_05430		Phage protein	289	18			0
BGK56_RS05575	BGK56_05435		hypothetical protein	524	31			0
BGK56_RS05580	BGK56_05440		hypothetical protein	659	56			0
BGK56_RS05585	BGK56_05445		hypothetical protein	270	27			1
BGK56_RS05590	BGK56_05450		hypothetical protein	584	46			0
BGK56_RS05595	BGK56_05455	-	Phage protein	1427	101	62	49	0	1994.07	0	9.4326	0	0	0	17.9836	0	0	3.98978	7.77719	3.35884e-10	0									-
BGK56_RS05600	BGK56_05460		hypothetical protein	313	23			0
BGK56_RS05605	BGK56_05465		Phage protein	347	23			0
BGK56_RS05610	BGK56_05470	-	hypothetical protein	1208	69	37	30	0	528.258	1.51565	5.05551	1.23e-12	0																	-
BGK56_RS05615	BGK56_05475	-	hypothetical protein	399	22	10	8	0	755.182	0	9.53928	0.00042071	0	0	14.8081	4.74833e-10	0													-
BGK56_RS05620	BGK56_05480		hypothetical protein	143	13			0
BGK56_RS05625	BGK56_05485	-	hypothetical protein	248	17	11	7	0	640.235	0	3.48153	0.00521394	0																	-
BGK56_RS05630	BGK56_05490		Putative phage-related protein precursor	315	12			1																					K17733
BGK56_RS05635	BGK56_05495		hypothetical protein	272	16			1
BGK56_RS05640	BGK56_05500		hypothetical protein	347	28			0
BGK56_RS05645	BGK56_05505		hypothetical protein	498	30			1
BGK56_RS05650	BGK56_05510		hypothetical protein	541	59			0
BGK56_RS05660	BGK56_05520		hypothetical protein	195	21	15	8	0	3083.84	29333.9	-4.93721	0.00113113	0	46033.9	-5.05087	7.45533e-05	0	200851	-3.19093	0.00362281	0	15399.1	-1.19729	0.7083	0
BGK56_RS05665	BGK56_05525		hypothetical protein	301	28			1
BGK56_RS05670	BGK56_05530		hypothetical protein	315	28			1
BGK56_RS05675	BGK56_05535		hypothetical protein	428	28			0
BGK56_RS05680	BGK56_05540		hypothetical protein	270	24			0
BGK56_RS05685	BGK56_05545		hypothetical protein	599	58			0
BGK56_RS05690	BGK56_05550			157	12			0
BGK56_RS05695				157	12			0
BGK56_RS05700	BGK56_05555	-	hypothetical protein	306	24	17	12	0	907.59	0	3.6487	6.86e-06	0	0	6.30976	1.42146e-07	0													-
BGK56_RS05705	BGK56_05560			59	4	5	3	0	22766.7	16259.5	-1.23642	0.753088	0	131.459	8.22428	0.00258767	0
BGK56_RS05715	BGK56_05570	rcsD [H]	Phosphotransferase RcsD	2168	211	136	96	0	5030.76	2502.25	4.55641	0	0	706.556	6.44254	0	0	219.464	7.52061	0	0	1717.35	6.40413	0	0				K07676	COG0642	T	Signal transduction histidine kinase
BGK56_RS05720	BGK56_05575	rcsB [H]	DNA-binding capsular synthesis response regulator RcsB	519	39	37	26	0	9478.95	3.9851	9.19936	6.54e-10	0	5.3043	7.74672	5.90827e-10	0	131.656	5.94098	8.23601e-05	0	45.8861	2.8717	0.00054174	0				K07687	COG2197	TK	Response regulator containing a CheY-like receiver domain and an HTH DNA-binding domain
BGK56_RS05725	BGK56_05580	rcsC [H]	Sensor histidine kinase RcsC (EC 2.7.13.3)	2269	205	112	91	0	4228.75	0.883236	4.37612	0	0	13.444	8.57465	0	0	93.0903	6.57115	0	0	72.8547	5.53168	0	0			GO:0004673|protein histidine kinase activity	K07677	COG0642	T	Signal transduction histidine kinase
BGK56_RS05730	BGK56_05585		DNA gyrase subunit A (EC 5.99.1.3)	2082	125			1																				GO:0003918|DNA topoisomerase type II (ATP-hydrolyzing) activity	K02469,K02621
BGK56_RS05735	BGK56_05590		3-demethylubiquinol 3-O-methyltransferase (EC 2.1.1.64) @ 2-polyprenyl-6-hydroxyphenyl methylase (EC 2.1.1.222)	577	27			0																				GO:0008689|3-demethylubiquinone-9 3-O-methyltransferase activity	K00568
BGK56_RS05740	BGK56_05595		Ribonucleotide reductase of class Ia (aerobic), alpha subunit (EC 1.17.4.1)	1832	115			0																				GO:0004748|ribonucleoside-diphosphate reductase activity, thioredoxin disulfide as acceptor	K00525
BGK56_RS05745	BGK56_05600		Ribonucleotide reductase of class Ia (aerobic), beta subunit (EC 1.17.4.1)	908	51			0																				GO:0004748|ribonucleoside-diphosphate reductase activity, thioredoxin disulfide as acceptor	K00526
BGK56_RS05750	BGK56_05605	yfaE [H]	YfaE: ferredoxin involved with ribonucleotide reductase diferric-tyrosyl radical (Y*) cofactor maintenance	210	12	9	7	0	504.465	0	26.7389	1.71e-11	1													1			K11107	COG0633	C	Ferredoxin
BGK56_RS05755	BGK56_05610		Anaerobic C4-dicarboxylate transporter DcuB	1071	66			0																					K07791,K07792
BGK56_RS05760	BGK56_05615	tyrP [H]	Tyrosine-specific transport protein	975	80	79	53	0	7227.98	2.29244	6.04231	9.34e-16	0	0.303562	15.2862	0	0	150.15	9.18708	0	0	14.7953	12.2956	0	0				K03318,K03834,K03835	COG0814	E	Amino acid permeases
BGK56_RS05765	BGK56_05620	yfaZ [H]	Uncharacterized outer membrane protein YfaZ	438	30	21	18	0	780.845	0	18.0232	1.91e-08	0	0.668175	23.0775	8.69908e-12	1									1				-
BGK56_RS05770	BGK56_05625	katA [H]	Catalase KatE (EC 1.11.1.6)	1151	78	45	30	0	1394.46	0.921689	3.14867	1.49e-07	0	4.0927	6.43815	0	0											GO:0004096|catalase activity	K03781	COG0753	P	Catalase
BGK56_RS05775	BGK56_05630	menE [H]	O-succinylbenzoic acid--CoA ligase (EC 6.2.1.26)	1148	64	48	29	0	12073.1	5.03303	4.4988	1.23e-09	0	9.19982	10.0378	1.06764e-14	0	13.6538	14.1352	3.08341e-14	0							GO:0008756|o-succinylbenzoate-CoA ligase activity	K01911	COG0318	IQ	Acyl-CoA synthetases (AMP-forming)/AMP-acid ligases II
BGK56_RS05780	BGK56_05635	menC [H]	O-succinylbenzoate synthase (EC 4.2.1.113)	776	39	29	19	0	577.291	36.08	1.86539	0.0388493	0	0	2.42924	0.0265934	0	72.2628	2.44474	0.0149977	0								K02549	COG1441	H	O-succinylbenzoate synthase
BGK56_RS05785	BGK56_05640	menB [H]	Naphthoate synthase (EC 4.1.3.36)	685	38	38	20	0	698.426	0	13.6983	0	0	0	23.0242	0	1									1		GO:0008935|1,4-dihydroxy-2-naphthoyl-CoA synthase activity	K01661,K07536	COG0447	H	Dihydroxynaphthoic acid synthase
BGK56_RS05790	BGK56_05645	menH [H]	2-succinyl-6-hydroxy-2,4-cyclohexadiene-1-carboxylate synthase (EC 4.2.99.20)	611	38	21	19	0	517.179					0	2.96036	0.0072337	0											GO:0070205|2-succinyl-6-hydroxy-2,4-cyclohexadiene-1-carboxylate synthase activity	K08680	COG0596	R	Predicted hydrolases or acyltransferases (alpha/beta hydrolase superfamily)
BGK56_RS05795	BGK56_05650	menD [H]	2-succinyl-5-enolpyruvyl-6-hydroxy-3-cyclohexene-1-carboxylic-acid synthase (EC 2.2.1.9)	1338	74	47	32	0	1968.83	11.1484	5.38334	4.43e-15	0	0	14.3422	0	0	24.7446	9.9181	7.44999e-15	0	1.82214	10.9004	0	0			GO:0070204|2-succinyl-5-enolpyruvyl-6-hydroxy-3-cyclohexene-1-carboxylic-acid synthase activity	K02551	COG1165	H	2-succinyl-6-hydroxy-24-cyclohexadiene-1-carboxylate synthase
BGK56_RS05800	BGK56_05655		Isochorismate synthase (EC 5.4.4.2) @ Menaquinone-specific isochorismate synthase (EC 5.4.4.2)	1064	65			0																				GO:0008909|isochorismate synthase activity	K01851,K02361,K02552
BGK56_RS05805	BGK56_05660		hypothetical protein	961	83			0
BGK56_RS05810	BGK56_05665	-	hypothetical protein	822	77	47	38	0	1099.85	2.93136	1.84612	0.00804054	0	0.514806	4.62568	8.11949e-08	0	7.77068	4.69483	2.83323e-07	0									-
BGK56_RS05815	BGK56_05670	nuoN [H]	NADH-ubiquinone oxidoreductase chain N (EC 1.6.5.3)	1170	68	45	37	0	4232.4	0	9.11833	0	0	5.27977	12.0569	0	0	8000.06	10.2	2.31944e-15	0	133.418	13.9753	0	0			GO:0008137|NADH dehydrogenase (ubiquinone) activity	K00343	COG1007	C	NADH:ubiquinone oxidoreductase subunit 2 (chain N)
BGK56_RS05820	BGK56_05675	nuoM [H]	NADH-ubiquinone oxidoreductase chain M (EC 1.6.5.3)	1215	76	63	45	0	6091.02	127.564	9.6078	0	0	27.5995	23.078	0	1	70.4299	12.1681	0	0	7.12039	16.8466	0	0	1		GO:0008137|NADH dehydrogenase (ubiquinone) activity	K00342	COG1008	C	NADH:ubiquinone oxidoreductase subunit 4 (chain M)
BGK56_RS05825	BGK56_05680	nuoL [H]	NADH-ubiquinone oxidoreductase chain L (EC 1.6.5.3)	1484	83	53	44	0	7747.87	0.287154	5.77562	9.34e-16	0	0.436146	10.2492	0	0	642.191	7.91777	0	0	979.609	9.38645	0	0			GO:0008137|NADH dehydrogenase (ubiquinone) activity	K00341	COG1009	CP	NADH:ubiquinone oxidoreductase subunit 5 (chain L)/Multisubunit Na+/H+ antiporter MnhA subunit
BGK56_RS05830	BGK56_05685		NADH-ubiquinone oxidoreductase chain K (EC 1.6.5.3)	241	10			0																				GO:0008137|NADH dehydrogenase (ubiquinone) activity	K00340
BGK56_RS05835	BGK56_05690	nuoJ [H]	NADH-ubiquinone oxidoreductase chain J (EC 1.6.5.3)	435	28	22	14	0	1611.09	36.9854	3.78765	0.0101604	0	64.6588	6.2635	3.36005e-06	0	53.3977	9.53305	0.000384536	0							GO:0008137|NADH dehydrogenase (ubiquinone) activity	K00339	COG0839	C	NADH:ubiquinone oxidoreductase subunit 6 (chain J)
BGK56_RS05840	BGK56_05695	nuoI [H]	NADH-ubiquinone oxidoreductase chain I (EC 1.6.5.3)	433	20	12	7	0	1430.16	0	21.6048	5.66e-08	1	2.98542	10.6036	1.18955e-05	0									1		GO:0008137|NADH dehydrogenase (ubiquinone) activity	K00338	COG1143	C	Formate hydrogenlyase subunit 6/NADH:ubiquinone oxidoreductase 23 kD subunit (chain I)
BGK56_RS05845	BGK56_05700	nuoH [H]	NADH-ubiquinone oxidoreductase chain H (EC 1.6.5.3)	781	33	28	16	0	1181.66	0	7.12992	1.8e-09	0	0	18.3062	0	0	46.9208	9.35399	1.57835e-09	0							GO:0008137|NADH dehydrogenase (ubiquinone) activity	K00337	COG1005	C	NADH:ubiquinone oxidoreductase subunit 1 (chain H)
BGK56_RS05850	BGK56_05705	nuoG [H]	NADH-ubiquinone oxidoreductase chain G (EC 1.6.5.3)	2178	122	114	74	0	13867.1	20.7649	4.66206	0	0	5.43193	10.5209	0	0	2.83139e+06	2.05775	5.15742e-05	0	1.49719e+06	2.85803	1.69027e-09	0			GO:0008137|NADH dehydrogenase (ubiquinone) activity	K00336,K05588	COG1034	C	NADH dehydrogenase/NADH:ubiquinone oxidoreductase 75 kD subunit (chain G)
BGK56_RS05855	BGK56_05710	nuoF [H]	NADH-ubiquinone oxidoreductase chain F (EC 1.6.5.3)	1086	56	54	33	0	10994.2	67907.1	6.22779	1.8e-12	0	17226.7	9.35622	3.35169e-14	0	669.785	8.51857	3.44659e-10	0	432.906	19.2295	0	0			GO:0008137|NADH dehydrogenase (ubiquinone) activity	K00335	COG1894	C	NADH:ubiquinone oxidoreductase NADH-binding (51 kD) subunit
BGK56_RS05860	BGK56_05715	nuoE [H]	NADH-ubiquinone oxidoreductase chain E (EC 1.6.5.3)	433	28	23	16	0	6793.59	0.388899	5.65109	7.42e-10	0	148.233	16.4086	1.01455e-14	0	9214.41	25.144	1.50721e-09	1	2104.66	6.84921	6.24491e-08	0		1	GO:0008137|NADH dehydrogenase (ubiquinone) activity	K00334	COG1905	C	NADH:ubiquinone oxidoreductase 24 kD subunit
BGK56_RS05865	BGK56_05720	nuoC [H]	NADH-ubiquinone oxidoreductase chain C (EC 1.6.5.3) / NADH-ubiquinone oxidoreductase chain D (EC 1.6.5.3)	1436	83	79	46	0	15687.5	31.5086	4.28735	4.43e-15	0	0.257403	12.5321	0	0	172.949	10.3998	0	0	25.2449	12.9707	0	0			GO:0008137|NADH dehydrogenase (ubiquinone) activity	K00333,K13378,K13380	COG0649	C	NADH:ubiquinone oxidoreductase 49 kD subunit 7
BGK56_RS05870	BGK56_05725	nuoB [H]	NADH-ubiquinone oxidoreductase chain B (EC 1.6.5.3)	539	28	44	23	0	9659.86	417.406	6.14959	1.1e-10	0	916.47	10.4299	2.77247e-10	0	63653.8	7.37797	3.67249e-12	0	158340	6.22894	6.82849e-11	0			GO:0008137|NADH dehydrogenase (ubiquinone) activity	K00331	COG0377	C	NADH:ubiquinone oxidoreductase 20 kD subunit and related Fe-S oxidoreductases
BGK56_RS05875	BGK56_05730	nuoA [H]	NADH ubiquinone oxidoreductase chain A (EC 1.6.5.3)	354	17	15	9	0	3641.32	106.304	5.25955	2.94e-05	0	0	24.1216	1.22653e-10	1					7.12039	25.0322	3.36433e-12	1	1	1	GO:0008137|NADH dehydrogenase (ubiquinone) activity	K00330	COG0838	C	NADH:ubiquinone oxidoreductase subunit 3 (chain A)
BGK56_RS05880	BGK56_05735	pecT [H]	LysR family transcriptional regulator LrhA	743	43	42	23	0	37361.2	6382.6	3.89452	4.69e-05	0	128.452	10.5803	1.91764e-12	0	574.848	19.2147	0	0	37.0801	8.43111	4.46602e-12	0				K19242	COG0583	K	Transcriptional regulator
BGK56_RS05885	BGK56_05740	yfbQ [H]	Alanine transaminase (EC 2.6.1.2)	971	67	76	42	0	9539.14	194.106	7.72512	0	0	89.182	15.0258	0	0	314.402	13.2735	0	0	510.036	12.3368	0	0			GO:0004021|L-alanine:2-oxoglutarate aminotransferase activity	K14260	COG0436	E	Aspartate/tyrosine/aromatic aminotransferase
BGK56_RS05890	BGK56_05745		hypothetical protein	287	28			1
BGK56_RS05895	BGK56_05750		5'-deoxynucleotidase YfbR (EC 3.1.3.89)	464	28			0																					K08722
BGK56_RS05900	BGK56_05755	yfbS [H]	Uncharacterized transporter YfbS	1462	90	57	44	0	955.226	0	5.6908	1.83e-15	0	0	7.19776	0	0													COG0471	P	Di- and tricarboxylate transporters
BGK56_RS05905	BGK56_05760	yfbT [H]	Sugar phosphatase YfbT (EC 3.1.3.23)	539	30	20	17	0	1614.58	0	17.0768	1.67e-08	0	9.19256	22.2541	1.39793e-14	1									1		GO:0050308|sugar-phosphatase activity	K19270	COG0637	R	Predicted phosphatase/phosphohexomutase
BGK56_RS05910	BGK56_05765		UPF0304 protein yfbU	395	28			0																					K09161
BGK56_RS05915	BGK56_05770		UPF0208 membrane protein YfbV	363	21			0																					K09899
BGK56_RS05920	BGK56_05775	ackA [H]	Acetate kinase (EC 2.7.2.1)	961	60	65	38	0	3673.95	0	7.27324	0	0	0	13.3193	0	0	40.2049	12.482	0	0	54.8835	15.0859	0	0			GO:0008776|acetate kinase activity	K00925	COG0282	C	Acetate kinase
BGK56_RS05925	BGK56_05780	pta [H]	BioD-like N-terminal domain / Phosphate acetyltransferase (EC 2.3.1.8)	1715	100	67	49	0	1025.73	4.54696	5.95761	0	0	28.7539	12.6478	0	0	25.6365	9.93769	0	0							GO:0008959|phosphate acetyltransferase activity	K13788	COG0857	R	BioD-like N-terminal domain of phosphotransacetylase
BGK56_RS05930	BGK56_05785		hypothetical protein	188	20			0
BGK56_RS05935	BGK56_05790		hypothetical protein	649	68			1
BGK56_RS05940	BGK56_05795	yhjB [H]	Uncharacterized symporter YhjB	1163	98	65	49	0	999.231	49.9531	5.59185	0	0	15.0592	14.7094	0	0												K03307	COG0591	ER	Na+/proline symporter
BGK56_RS05945	BGK56_05800		putative membrane protein	157	13			0
BGK56_RS05950	BGK56_05805	ykvY [H]	Similar to a proline peptidase protein in Bacillus subtilis O31689	987	65	40	31	0	526.412	6.1618	3.92361	2.17e-10	0																K01271,K08688	COG0006	E	Xaa-Pro aminopeptidase
BGK56_RS05955	BGK56_05810	yfcD [C]	Uncharacterized Nudix hydrolase YfcD	433	23	19	14	0	2740.07	126.94	28.7955	3.37e-11	1	168.274	62.6253	0	1	2826.87	10.388	6.02406e-10	0					1			K01823	COG0494	LR	NTP pyrophosphohydrolases including oxidative damage repair enzymes
BGK56_RS05960	BGK56_05815	yfcH [H]	Cell division inhibitor Slr1223 (YfcH in EC), contains epimerase/dehydratase and DUF1731 domains	733	48	29	22	0	707.359	68.3129	3.14938	0.000239378	0	108.892	7.88588	1.65506e-09	0												K07071	COG1090	R	Predicted nucleoside-diphosphate sugar epimerase
BGK56_RS05965	BGK56_05820		Flavin prenyltransferase UbiX	457	34			0																					K03186
BGK56_RS05970	BGK56_05825	ywqG [H]	hypothetical protein	659	40	30	21	0	1100.96	0	6.7781	8.78e-09	0	1.35019	6.62819	3.00373e-08	0	23.8996	3.89711	3.75772e-05	0									-
BGK56_RS05975	BGK56_05830	purF [H]	Amidophosphoribosyltransferase (EC 2.4.2.14)	1213	67	53	35	0	2041.77	8.72536	3.91699	2.26e-10	0	5.62457	7.79071	0	0	15.8503	7.31555	7.91082e-16	0	2.1888	8.76462	0	0			GO:0004044|amidophosphoribosyltransferase activity	K00764,K03558	COG0034	F	Glutamine phosphoribosylpyrophosphate amidotransferase
BGK56_RS05980	BGK56_05835	cvpA [H]	Colicin V production protein	402	29	24	18	0	808.125	0	7.83754	1.26e-08	0	1.10308	14.9813	4.85951e-13	0												K03558,K03749	COG1286	R	Uncharacterized membrane protein required for colicin V production
BGK56_RS05985	BGK56_05840		Septum-associated cell division protein DedD	543	26			0																					K03749
BGK56_RS05990	BGK56_05845		Dihydrofolate synthase (EC 6.3.2.12) @ Folylpolyglutamate synthase (EC 6.3.2.17)	1033	56			1																				GO:0008841|dihydrofolate synthase activity;GO:0004326|tetrahydrofolylpolyglutamate synthase activity	K11754
BGK56_RS05995	BGK56_05850		Acetyl-coenzyme A carboxyl transferase beta chain (EC 6.4.1.2)	786	35			0																				GO:0003989|acetyl-CoA carboxylase activity	K01695,K01962,K01963
BGK56_RS06000	BGK56_05855		DedA protein	548	43			0																					K03975
BGK56_RS06005	BGK56_05860		tRNA pseudouridine(38-40) synthase (EC 5.4.99.12)	651	29			0																				GO:0009982|pseudouridine synthase activity	K06173
BGK56_RS06010	BGK56_05865	usg [H]	Semialdehyde dehydrogenase, USG-1 protein	807	52	34	25	0	571.094	0	5.14298	6.62e-12	0																K00133	COG0136	E	Aspartate-semialdehyde dehydrogenase
BGK56_RS06015	BGK56_05870	pdxB [H]	Erythronate-4-phosphate dehydrogenase (EC 1.1.1.290)	903	62	33	25	0	690.506	0.949757	2.67862	0.000594952	0	0	16.8259	3.35746e-12	0											GO:0033711|4-phosphoerythronate dehydrogenase activity	K03473	COG0111	HE	Phosphoglycerate dehydrogenase and related dehydrogenases
BGK56_RS06020	BGK56_05875	yeaM [H]	Transcriptional regulator, AraC family	632	34	33	23	0	4011.42	0	11.6693	2.7e-15	0	0	16.4762	0	0					19.0953	8.99842	6.43469e-13	0					COG2207	K	AraC-type DNA-binding domain-containing proteins
BGK56_RS06025	BGK56_05880	yyaM [H]	Permease of the drug/metabolite transporter (DMT) superfamily	743	54	27	19	0	1398.54	0	13.6363	2.1e-11	0	3.86079	13.1196	8.8316e-11	0													COG0697	GER	Permeases of the drug/metabolite transporter (DMT) superfamily
BGK56_RS06030	BGK56_05885	-	hypothetical protein	2667	241	74	66	0	657.543	6.20589	2.02151	0.000157578	0	18.878	2.31315	0.000368398	0													-
BGK56_RS06035	BGK56_05890		Tricarboxylate transport sensor protein TctE	1134	82			0																					K07649
BGK56_RS06040	BGK56_05895	tctD [H]	Tricarboxylate transport transcriptional regulator TctD	534	34	33	23	0	3146.07	0	5.70193	2.8e-13	0	0	9.79932	1.45296e-14	0	7.39095	9.11437	4.48455e-13	0	0.142188	12.4445	1.06515e-15	0				K02483,K07666,K07670,K07774	COG0745	TK	Response regulators consisting of a CheY-like receiver domain and a winged-helix DNA-binding domain
BGK56_RS06045	BGK56_05900		Tripartite tricarboxylate transporter TctC family	779	45			0																					K07795
BGK56_RS06050	BGK56_05905		Tripartite tricarboxylate transporter TctB family	344	30			0																					K07794
BGK56_RS06055	BGK56_05910		Tripartite tricarboxylate transporter TctA family	1213	84	52	38	0	691.975	1.89457	7.74886	2.68e-14	0	0.258551	15.8876	0	0												K07793
BGK56_RS06060	BGK56_05915		hypothetical protein	354	32			0
BGK56_RS06065	BGK56_05920		3-oxoacyl-[acyl-carrier-protein] synthase, KASI (EC 2.3.1.41)	971	52			0																				GO:0004315|3-oxoacyl-[acyl-carrier-protein] synthase activity	K00647
BGK56_RS06070	BGK56_05925	mnmC [H]	tRNA (5-methylaminomethyl-2-thiouridylate)-methyltransferase (EC 2.1.1.61) / FAD-dependent cmnm(5)s(2)U34 oxidoreductase	1667	97	59	47	0	3113.11	10.268	1.86081	0.00219385	0	2.35706	5.73155	5.33214e-11	0	17.509	3.94245	8.97875e-09	0	5.64296	3.54794	1.19583e-08	0			GO:0004808|tRNA (5-methylaminomethyl-2-thiouridylate)-methyltransferase activity	K15461	COG0665	E	Glycine/D-amino acid oxidases (deaminating)
BGK56_RS06075	BGK56_05930		Acetyltransferase	419	24			0
BGK56_RS06080	BGK56_05935	yfcL [H]	Uncharacterized protein YfcL	217	9	9	6	0	1113.65	0	39.3164	5.21e-06	1	0	26.9621	2.88879e-07	1									1				-
BGK56_RS06085	BGK56_05940	yfcM [H]	Translation elongation factor P Lys34 hydroxylase	438	19	14	8	0	2119.27	0	8.35684	2.6e-09	0	0	20.9993	1.88387e-12	1									1			K09906	COG3101	S	Uncharacterized protein conserved in bacteria
BGK56_RS06090	BGK56_05945	yfcA [H]	Transmembrane protein YfcA	641	44	40	28	0	3228.39	0.37704	5.58516	6.73e-13	0	1.03138	7.29832	1.04386e-12	0	78.196	8.23488	0	0								K07090,K07120,K11312	COG0730	R	Predicted permeases
BGK56_RS06095	BGK56_05950	aroC [H]	Chorismate synthase (EC 4.2.3.5)	876	51	45	30	0	753.859	2.3495	4.56931	1.48e-08	0	6.38976	10.422	8.62265e-13	0											GO:0004107|chorismate synthase activity	K01736	COG0082	E	Chorismate synthase
BGK56_RS06100	BGK56_05955	yfcB [H]	Ribosomal protein L3 N(5)-glutamine methyltransferase (EC 2.1.1.298)	745	48	39	24	0	3083.69	0	8.91627	1.9e-14	0	2.61688	15.667	0	0	55.3177	6.01429	3.18786e-10	0								K07320	COG2890	J	Methylase of polypeptide chain release factors
BGK56_RS06105	BGK56_05960	proY [H]	Histidine transport protein (permease)	1117	63	40	33	0	735.634	19.2393	3.44732	6.32e-09	0	12.0652	7.74805	0	0												K03293,K11734,K11737,K16234	COG1113	E	Gamma-aminobutyrate permease and related permeases
BGK56_RS06110	BGK56_05965	hutH [H]	Histidine ammonia-lyase (EC 4.3.1.3)	1225	71	75	46	0	7560.17	186.424	2.69152	5.29e-09	0	135.656	6.30575	0	0	47.7446	4.71717	2.55981e-14	0	65.1043	4.1719	4.12923e-15	0			GO:0004397|histidine ammonia-lyase activity	K01745,K10774	COG2986	E	Histidine ammonia-lyase
BGK56_RS06115	BGK56_05970	hutU [H]	Urocanate hydratase (EC 4.2.1.49)	1343	79	60	44	0	1592.37	0	6.63481	0	0	0	12.6595	0	0											GO:0016153|urocanate hydratase activity	K01712	COG2987	E	Urocanate hydratase
BGK56_RS06120	BGK56_05975	hutC [H]	Histidine utilization repressor	594	33	25	18	0	1490.31	3.40422	3.53611	0.000877874	0	2.33313	12.3379	2.01734e-08	0	2.00015	5.92467	1.9508e-06	0								K03710,K05836	COG2188	K	Transcriptional regulators
BGK56_RS06125	BGK56_05980	hutI [H]	Imidazolonepropionase (EC 3.5.2.7)	990	62	42	32	0	1138.37	1126.48	6.73659	9.18e-13	0	21.1104	14.0954	0	0											GO:0050480|imidazolonepropionase activity	K01468	COG1228	Q	Imidazolonepropionase and related amidohydrolases
BGK56_RS06130	BGK56_05985		UPF0115 protein YfcN	433	20			0
BGK56_RS06135	BGK56_05990		Phosphohistidine phosphatase SixA	387	26			0																					K08296
BGK56_RS06140	BGK56_05995	fadJ [H]	Enoyl-CoA hydratase (EC 4.2.1.17) / Delta(3)-cis-delta(2)-trans-enoyl-CoA isomerase (EC 5.3.3.8) / 3-hydroxyacyl-CoA dehydrogenase (EC 1.1.1.35) / 3-hydroxybutyryl-CoA epimerase (EC 5.1.2.3)	1751	99	76	52	0	6217.23	1.13674	2.75366	8.48e-11	0	2.44086	5.12184	0	0	44067.7	3.38689	8.8159e-12	0	11641	2.84728	1.06515e-15	0			GO:0004300|enoyl-CoA hydratase activity;GO:0004165|dodecenoyl-CoA delta-isomerase activity;GO:0003857|3-hydroxyacyl-CoA dehydrogenase activity;GO:0008692|3-hydroxybutyryl-CoA epimerase activity	K00074,K01782,K01825	COG1250	I	3-hydroxyacyl-CoA dehydrogenase
BGK56_RS06145	BGK56_06000	fadI [H]	3-ketoacyl-CoA thiolase (EC 2.3.1.16)	1055	65	48	35	0	679.824	3.36231	2.84113	8.12e-06	0	6.39692	3.88263	6.57493e-07	0											GO:0003988|acetyl-CoA C-acyltransferase activity	K00626,K00632	COG0183	I	Acetyl-CoA acetyltransferase
BGK56_RS06150	BGK56_06005		UPF0381 protein YfcZ	236	11			0
BGK56_RS06155	BGK56_06010	fadL [H]	Long-chain fatty acid transport protein	1064	84	73	49	0	5575.95	27.2178	9.52816	0	0	0.536602	24.8217	0	1	47.3504	16.5737	0	0	2.66098	20.3844	0	1	1	1		K06076	COG2067	I	Long-chain fatty acid transport protein
BGK56_RS06160	BGK56_06015		Outer-membrane-phospholipid-binding lipoprotein MlaA	601	38			0																					K04754,K07003
BGK56_RS06165	BGK56_06020			59	7	9	5	0	12909.8	0	5.46711	0.0782867	0	0	64.5556	8.60456e-05	1	321975	-1.39609	0.683037	0	1983.23	-2.94154	0.196262	0	1
BGK56_RS06170	BGK56_06025		Phage integrase, Phage P4-associated	944	69	58	39	0	4208.7	320.395	5.5571	0	0	5655.85	9.91712	0	0	700.068	5.64218	2.35376e-14	0	609.902	9.0062	0	0
BGK56_RS06175	BGK56_06030	-	hypothetical protein	755	82	33	25	0	543.367	26.4933	4.43769	1.23e-05	0																	-
BGK56_RS06180	BGK56_06035	-	hypothetical protein	690	73	27	20	0	1937.58	0	11.8833	1.6e-06	0	0	15.6695	2.86042e-05	0	140.365	5.71421	0.0228785	0	19.1502	9.65457	3.60187e-05	0					-
BGK56_RS06185				169	10			0
BGK56_RS06190	BGK56_06040		DNA primase (EC 2.7.7.-)	1019	53			0																				GO:0003720|telomerase activity;GO:0003720|RNA helicase activity;GO:0003720|DNA primase activity;GO:0003720|sulfate adenylyltransferase activity;GO:0003720|RNA guanylyltransferase activity;GO:0003720|tRNA guanylyltransferase activity;GO:0003720|mannose-phosphate guanylyltransferase activity;GO:0003720|DNA/RNA helicase activity;GO:0003720|CTP:2,3-di-O-geranylgeranyl-sn-glycero-1-phosphate cytidyltr…	K06919
BGK56_RS06195	BGK56_06045		hypothetical protein	186	17			0
BGK56_RS06200	BGK56_06050	yjgN [H]	FIG018993: membrane protein	985	110	41	31	0	1658.71	35.6404	10.735	7.98e-11	0	4.55343	18.2145	1.34448e-14	0													-
BGK56_RS06205	BGK56_06055	yggG [C]	Putative peptidase	831	78	44	33	0	556.459	1.85832	2.79102	1.69e-05	0	428.291	3.79011	6.27217e-07	0	3.68184	3.81211	1.2099e-06	0	4.25417	3.05597	2.52326e-08	0					COG0501	O	Zn-dependent protease with chaperone function
BGK56_RS06210	BGK56_06060	ordL [H]	Oxidoreductase-related protein	1050	76	56	36	0	2836.01	10.0869	5.24881	0	0	2.73206	8.39773	0	0	20.6375	12.1911	0	0	2.04577	12.0381	0	0					COG0665	E	Glycine/D-amino acid oxidases (deaminating)
BGK56_RS06215	BGK56_06065	ag45 [H]	Arsenic efflux pump protein	999	73	67	42	0	2061.72	27.3183	4.24776	0	0	4.52249	8.26078	0	0	16.4994	7.05649	0	0	13.97	5.33612	0	0				K03893	COG1055	P	Na+/H+ antiporter NhaD and related arsenite permeases
BGK56_RS06220	BGK56_06070	moaF [H]	MoaF protein precursor	635	48	44	29	0	783.667	0	8.81091	0	0	6.76843	17.7745	0	0													-
BGK56_RS06225	BGK56_06075	moaE [H]	3-oxoacyl-[acyl-carrier protein] reductase (EC 1.1.1.100)	623	29	18	15	0	883.694	0	16.4673	0	0	0	34.4853	0	1									1		GO:0004316|3-oxoacyl-[acyl-carrier-protein] reductase (NADPH) activity	K18009	COG1028	IQR	Dehydrogenases with different specificities (related to short-chain alcohol dehydrogenases)
BGK56_RS06230	BGK56_06080		Metal-dependent hydrolase	589	35			0
BGK56_RS06235	BGK56_06085	metQ [H]	Methionine ABC transporter substrate-binding protein	709	69	42	31	0	8435.97	21.1027	3.87443	4.39e-05	0	10.44	20.1084	0	1					0	12.5787	0	0	1			K02073	COG1464	P	ABC-type metal ion transport system periplasmic component/surface antigen
BGK56_RS06240	BGK56_06090		Alkylhydroperoxidase AhpD domain protein	899	59	40	25	0	930.264	2.29723	4.03365	1.7e-08	0	9.19256	6.98085	0	0
BGK56_RS06245	BGK56_06095		Oxidoreductase	1167	71	35	27	0	6042.41	0.340422	10.9586	0	0	1.22383	25.0296	0	1	144.854	19.5173	0	0	25.2015	30.0226	0	1	1	1
BGK56_RS06250	BGK56_06100		Methionine ABC transporter ATP-binding protein	810	45			0																					K02003,K02071
BGK56_RS06255	BGK56_06105	metI [H]	Methionine ABC transporter permease protein	534	38	39	22	0	34090.7	1.53615	6.1999	8.56e-12	0	1.28923	12.1969	0	0	121.833	14.3212	4.03882e-11	0	17.9383	12.779	2.41774e-13	0				K02072	COG2011	P	ABC-type metal ion transport system permease component
BGK56_RS06260	BGK56_06110	cvrA [H]	K(+)/H(+) antiporter NhaP2	1381	101	78	55	0	20780.7	21.9656	8.51303	0	0	1.5513	17.6725	0	0	24.2294	17.1427	0	0	0	22.2138	0	1		1		K11105	-
BGK56_RS06265	BGK56_06115	-		234	25	21	13	0	1720.25	158.165	14.3809	2.93e-08	0	308.244	23.1001	6.29994e-06	1									1				COG1396	K	Predicted transcriptional regulators
BGK56_RS06295	BGK56_06145			59	3			1
BGK56_RS06300	BGK56_06150		Glutamyl-tRNA synthetase (EC 6.1.1.17)	1136	74			1																				GO:0004818|glutamate-tRNA ligase activity	K01885,K09698
BGK56_RS06310	BGK56_06160			59	2			0
BGK56_RS06315	BGK56_06165		Short-chain dehydrogenase/reductase SDR	601	45			0																					K00034,K00059
BGK56_RS06320	BGK56_06170		Transcriptional regulator, MarR family	332	19			0
BGK56_RS06325	BGK56_06175	ypeB	Uncharacterized protein YpeB	171	9			1																					K09954
BGK56_RS06330	BGK56_06180	nupC [H]	Nucleoside permease NupC	947	71	62	39	0	3213.53	0	5.97404	0	0	0	12.2195	0	0	3467.1	10.5391	0	0	21.7913	14.2205	0	0				K03317,K11535	COG1972	F	Nucleoside permease
BGK56_RS06335	BGK56_06185	ligA	DNA ligase (NAD(+)) (EC 6.5.1.2)	1611	88			1																				GO:0003911|DNA ligase (NAD+) activity	K01972
BGK56_RS06340	BGK56_06190		Cell division protein ZipA	877	42			0																					K03528
BGK56_RS06345	BGK56_06195	cysZ [H]	Sulfate transporter, CysZ-type	611	50	42	31	0	2648.06	2.40533	15.5135	0	0	5.17081	33.1688	0	1	5814.48	14.7268	0	0	3.10847	27.8068	0	1	1	1		K06203	COG2981	E	Uncharacterized protein involved in cysteine biosynthesis
BGK56_RS06350	BGK56_06200	cysK [H]	Cysteine synthase (EC 2.5.1.47)	762	50	53	31	0	35597.3	6042.68	8.32545	0	0	7572.66	19.9668	0	0	86167.5	8.04606	0	0	236125	10.0971	0	0			GO:0004124|cysteine synthase activity	K01697,K01738,K12339	COG0031	E	Cysteine synthase
BGK56_RS06355	BGK56_06205	ptsH [H]	Phosphotransferase system, phosphocarrier protein HPr	205	13	20	10	0	12597.4	64.4232	24.2587	7.71e-11	1	2.00561	56.0231	1.26434e-13	1	346.512	36.8212	3.68732e-10	1	105.851	62.1654	0	1	1	1		K02784,K11189	COG1925	G	Phosphotransferase system HPr-related proteins
BGK56_RS06360	BGK56_06210	ptsI [H]	Phosphoenolpyruvate-protein phosphotransferase of PTS system (EC 2.7.3.9)	1381	72	75	43	0	26317	172.134	4.94808	0	0	60.9223	12.0823	0	0	3177.99	15.5485	0	0	763.476	14.2694	0	0			GO:0008965|phosphoenolpyruvate-protein phosphotransferase activity	K02768,K08483,K11183	COG1080	G	Phosphoenolpyruvate-protein kinase (PTS system EI component in bacteria)
BGK56_RS06365	BGK56_06215		PTS system, glucose-specific IIA component (EC 2.7.1.199)	407	21	17	12	0	1596.49	0	15.9603	0	0	0.517101	33.6206	0	1									1			K02752,K02753,K02763,K02777,K02802,K02803,K02804,K02818,K02819
BGK56_RS06370	BGK56_06220		Cysteine synthase B (EC 2.5.1.47)	707	39			0																				GO:0004124|cysteine synthase activity	K01738,K12339
BGK56_RS06375	BGK56_06225	cysA [H]	Sulfate and thiosulfate import ATP-binding protein CysA (EC 3.6.3.25)	870	46	48	31	0	3386.51	2.56865	11.5575	2.37e-14	0	3.30925	14.603	6.02526e-16	0	7.84522	15.282	3.02023e-14	0	10.4242	19.8548	0	0			GO:0015419|sulfate transmembrane-transporting ATPase activity	K02010,K02052,K11072,K11076	COG1118	P	ABC-type sulfate/molybdate transport systems ATPase component
BGK56_RS06380	BGK56_06230	cysW [H]	Sulfate transport system permease protein CysW	692	43	41	25	0	15138.5	9825.19	4.31762	1.57e-08	0	1501.39	12.8192	0	0	4864.49	7.50786	7.04056e-10	0	1418.59	6.09837	1.60681e-09	0				K02047	COG4208	P	ABC-type sulfate transport system permease component
BGK56_RS06385	BGK56_06235	cysU [H]	Sulfate transport system permease protein CysT	663	44	36	21	0	5399.23	6.56975	8.7951	6.11e-15	0	27.8782	12.1519	0	0	1080.17	10.4701	6.01842e-15	0	772.428	8.79383	0	0				K02046,K15496	COG0555	O	ABC-type sulfate transport system permease component
BGK56_RS06390	BGK56_06240	cysP [H]	Sulfate and thiosulfate binding protein CysP	817	48	54	32	0	9270.82	12720	7.87781	2.7e-15	0	5015.35	12.9187	0	0	31161.7	14.7526	0	0	11766.3	10.7842	0	0				K02048	COG4150	P	ABC-type sulfate transport system periplasmic component
BGK56_RS06395	BGK56_06245	yfeX [H]	Predicted iron-dependent peroxidase, Dyp-type family	716	37	22	18	0	2206.62	0	20.6282	0	1	0	48.6737	0	1									1			K07223	COG2837	P	Predicted iron-dependent peroxidase
BGK56_RS06400	BGK56_06250		Predicted outer membrane lipoprotein YfeY	476	26			0
BGK56_RS06405	BGK56_06255	ypeA [C]	Acetyltransferase YpeA	344	10	9	7	0	739.487	0	4.9512	0.00148996	0	0	10.2531	8.10106e-08	0													COG0456	R	Acetyltransferases
BGK56_RS06410	BGK56_06260		Coproporphyrinogen III oxidase, aerobic (EC 1.3.3.3)	733	36	30	22	0	2823.62	0.45428	4.91459	9.4e-10	0	0	15.8531	0	0											GO:0004109|coproporphyrinogen oxidase activity	K00228
BGK56_RS06415	BGK56_06265	prtS [H]	Extracellular metalloprotease precursor (EC 3.4.24.-)	918	71	53	40	0	589.033	6.87577	4.11317	8.91e-14	0																	COG3227	E	Zinc metalloprotease (elastase)
BGK56_RS06420	BGK56_06270	rluF [H]	Ribosomal large subunit pseudouridine synthase F (EC 5.4.99.21)	699	58	55	30	0	2831.14	164.826	13.391	0	0	5.06448	22.6951	0	1	220.19	13.6653	0	0	17.9517	20.2051	0	1	1	1		K06178,K06182,K06183	COG1187	J	16S rRNA uridine-516 pseudouridylate synthase and related pseudouridylate synthases
BGK56_RS06425	BGK56_06275	engA	GTP-binding protein EngA	1177	67			1																					K00058,K03977
BGK56_RS06430	BGK56_06280	yfgL [H]	Outer membrane beta-barrel assembly protein BamB	937	66	50	34	0	1493.87	3.14871	6.46932	0	0	0	9.70928	0	0	56.4014	6.54997	7.91082e-16	0	5.76295	6.77818	0	0				K12132,K17713	COG1520	S	FOG: WD40-like repeat
BGK56_RS06435	BGK56_06285		FIG00449901: hypothetical protein	498	26			0
BGK56_RS06440	BGK56_06290	hisS [H]	Histidyl-tRNA synthetase (EC 6.1.1.21)	1033	63	34	25	0	598.005					29147.8	-3.2591	0.0753819	0											GO:0004821|histidine-tRNA ligase activity	K01892	COG0124	J	Histidyl-tRNA synthetase
BGK56_RS06445	BGK56_06295		(E)-4-hydroxy-3-methylbut-2-enyl-diphosphate synthase (flavodoxin) (EC 1.17.7.3)	896	49			1																					K03526
BGK56_RS06450	BGK56_06300	rodZ [H]	Cytoskeleton protein RodZ	755	43	32	20	0	12781.6	204.234	2.75666	0.00355912	0	8.63275	6.54412	7.74209e-09	0	33.8398	3.55743	2.45993e-05	0	5.14832	4.45183	1.0297e-06	0				K15539	COG1426	S	Uncharacterized protein conserved in bacteria
BGK56_RS06455	BGK56_06305	rlmN [H]	23S rRNA (adenine(2503)-C(2))-methyltransferase @ tRNA (adenine(37)-C(2))-methyltransferase (EC 2.1.1.192)	944	56	59	37	0	6736.26	0.837458	10.9681	0	0	0	21.7548	0	1	250.212	15.0159	0	0	293.292	17.2089	0	0	1		GO:0070040|rRNA (adenine-C2-)-methyltransferase activity	K06941,K15632	COG0820	R	Predicted Fe-S-cluster redox enzyme
BGK56_RS06460	BGK56_06310	ndk [H]	Nucleoside diphosphate kinase (EC 2.7.4.6)	339	18	24	12	0	2603.48	0.574307	7.74212	2.39e-10	0	1.7236	13.3121	4.73536e-10	0											GO:0004550|nucleoside diphosphate kinase activity	K00940	COG0105	F	Nucleoside diphosphate kinase
BGK56_RS06465	BGK56_06315	pbpC [H]	Penicillin-insensitive transglycosylase (EC 2.4.2.-) & transpeptidase PBP-1C	1856	118	86	61	0	3329.52	1.96915	2.83507	2.93e-09	0	3.70576	7.03186	0	0	22.5397	5.61004	1.81264e-14	0	24.1516	6.0812	0	0			GO:0000107|imidazoleglycerol-phosphate synthase activity;GO:0000107|NAD(P)-cysteine ADP-ribosyltransferase activity;GO:0000107|NAD(P)-asparagine ADP-ribosyltransferase activity;GO:0000107|NAD(P)-serine ADP-ribosyltransferase activity;GO:0000107|7-cyano-7-deazaguanine tRNA-ribosyltransferase activity;GO:0000107|purine deoxyribosyltransferase activity	K05367	COG4953	M	Membrane carboxypeptidase/penicillin-binding protein PbpC
BGK56_RS06470	BGK56_06320	yfhM [H]	Alpha-2-macroglobulin	4038	272	227	144	0	14410.6	104.362	5.43038	0	0	162.311	12.7945	0	0	693162	6.15501	0	0	70938.8	8.49986	0	0				K06894	COG2373	R	Large extracellular alpha-helical protein
BGK56_RS06475	BGK56_06325	yhgA [C]	Transposase	769	54	37	26	0	523.191	0	7.35606	0	0																	-
BGK56_RS06480	BGK56_06330		Protein SseB	366	30			0
BGK56_RS06485	BGK56_06335	pepB [H]	Peptidase B (EC 3.4.11.23)	1035	61	56	36	0	2563.76	11.202	5.63244	1.83e-15	0	5.74535	10.2543	0	0	9301.27	6.37936	5.96066e-14	0	76733.1	4.92773	4.39648e-14	0				K01255,K07751	COG0260	E	Leucyl aminopeptidase
BGK56_RS06490	BGK56_06340	iscX [H]	Protein IscX, believed to be involved in assembly of Fe-S clusters	159	8	8	6	0	4579.67	0	11.4346	3.24e-09	0	0	46.8274	6.02526e-16	1									1				COG2975	S	Uncharacterized protein conserved in bacteria
BGK56_RS06495	BGK56_06345		Ferredoxin, 2Fe-2S	267	13			0																					K04755
BGK56_RS06500	BGK56_06350	hscA [H]	Chaperone protein HscA	1479	81	86	47	0	11035.1	1009.64	4.95449	0	0	660.969	10.5508	0	0	5.66838e+06	2.75448	2.94772e-09	0	6.84321e+06	4.40169	0	0				K04043,K04044	COG0443	O	Molecular chaperone
BGK56_RS06505	BGK56_06355	hscB [H]	Chaperone protein HscB	416	32	33	21	0	6248.12	33166.3	2.24852	0.000453278	0	40498.6	5.60914	1.92664e-09	0	2352.54	6.60345	2.64117e-08	0	131.804	10.9747	0	0				K04082	COG1076	O	DnaJ-domain-containing proteins 1
BGK56_RS06510	BGK56_06360		Iron-sulfur cluster assembly iron binding protein IscA	258	17			0																					K05997,K13628
BGK56_RS06515	BGK56_06365	nifU [H]	Iron-sulfur cluster assembly scaffold protein IscU	308	17	23	11	0	5734.02	408331	2.7865	0.000182341	0	4421.88	7.31155	4.81301e-07	0	214.322	12.2152	1.8853e-13	0	39.2887	8.8745	1.01645e-12	0				K04488,K13819	COG0822	C	NifU homolog involved in Fe-S cluster formation
BGK56_RS06520	BGK56_06370		Cysteine desulfurase (EC 2.8.1.7) => IscS	971	48			0																				GO:0031071|cysteine desulfurase activity	K04487
BGK56_RS06525	BGK56_06375	iscR [H]	Iron-sulfur cluster regulator IscR	397	18	21	8	0	34850.7	1.80116	5.38279	1e-07	0	0	19.6635	0	0					66.8413	9.35727	9.06791e-09	0				K13643	COG1959	K	Predicted transcriptional regulator
BGK56_RS06530	BGK56_06380	trmJ [H]	tRNA (cytidine(32)/uridine(32)-2'-O)-methyltransferase (EC 2.1.1.200)	584	33	27	21	0	510.966	0	7.45966	1.25e-10	0	0	14.7179	1.6037e-11	0												K02533,K15396	COG0565	J	rRNA methylase
BGK56_RS06535	BGK56_06385		Inositol-1-monophosphatase (EC 3.1.3.25)	642	37	32	20	0	4114.22	0	7.89668	1.03e-13	0	1.60934	12.2585	4.96732e-13	0											GO:0008934|inositol monophosphate 1-phosphatase activity;GO:0008934|inositol monophosphate 3-phosphatase activity;GO:0008934|inositol monophosphate 4-phosphatase activity;GO:0008934|inositol monophosphate phosphatase activity	K01092
BGK56_RS06540	BGK56_06390	hcaT [H]	Probable 3-phenylpropionic acid transporter	920	70	50	34	0	3919.11	2.40533	8.64223	0	0	0.367695	13.4811	0	0	138.836	16.5114	0	0	71.3758	11.9386	0	0				K05820	COG0477	GEPR	Permeases of the major facilitator superfamily
BGK56_RS06545	BGK56_06395		Serine hydroxymethyltransferase (EC 2.1.2.1)	1002	61			0																				GO:0004372|glycine hydroxymethyltransferase activity	K00600
BGK56_RS06550	BGK56_06400	hmp [H]	Flavohemoglobin / Nitric oxide dioxygenase (EC 1.14.12.17)	959	59	45	33	0	2311.02	0.302477	9.67174	9.34e-16	0	1.23022	11.8979	0	0	3.66235	10.4646	9.59895e-13	0							GO:0008941|nitric oxide dioxygenase activity	K05916	COG1018	C	Flavodoxin reductases (ferredoxin-NADPH reductases) family 1
BGK56_RS06555	BGK56_06405		Nitrogen regulatory protein P-II	270	15			0																					K04751,K04752
BGK56_RS06560	BGK56_06410		NAD synthetase (EC 6.3.1.5) / Glutamine amidotransferase chain of NAD synthetase	1297	86			1																				GO:0008795|NAD+ synthase activity	K01916,K01950
BGK56_RS06565	BGK56_06415		Transcriptional response regulatory protein GlrR	1071	63			0																					K07715
BGK56_RS06570	BGK56_06420		Uncharacterized protein YfhG	680	42			0
BGK56_RS06575	BGK56_06425	yfhK [H]	Sensor histidine kinase GlrK	1151	82	58	38	0	714.901	1.89951	5.71847	0	0	2.98542	7.75571	0	0	3.54311	9.16058	0	0								K07711	COG0642	T	Signal transduction histidine kinase
BGK56_RS06580	BGK56_06430	dmpM [H]	O-methyltransferase, family 2	824	58	38	27	0	551.882	3840.23	4.17975	9.41e-05	0	512.538	5.27664	6.7164e-09	0	13.7279	2.31857	0.00219325	0	1.80422	3.57877	7.03321e-06	0					COG0500	QR	SAM-dependent methyltransferases
BGK56_RS06585	BGK56_06435	purL [H]	Phosphoribosylformylglycinamidine synthase, synthetase subunit (EC 6.3.5.3) / Phosphoribosylformylglycinamidine synthase, glutamine amidotransferase subunit (EC 6.3.5.3)	3108	191	158	106	0	5824.61	332.91	4.65176	0	0	14.906	7.3989	0	0	5893.49	8.56513	0	0	808.955	7.72334	0	0			GO:0004642|phosphoribosylformylglycinamidine synthase activity	K01952	COG0046	F	Phosphoribosylformylglycinamidine (FGAM) synthase synthetase domain
BGK56_RS06590	BGK56_06440	mltF [H]	Membrane-bound lytic murein transglycosylase F (EC 4.2.2.n1)	1359	95	64	44	0	1724.73	36320.1	13.2361	0	0	8209.19	22.8139	0	1	20570	15.6507	0	0	24733.3	20.3938	0	1	1	1		K02030,K18691	-
BGK56_RS06595	BGK56_06445		tRNA-specific adenosine-34 deaminase (EC 3.5.4.33)	428	31			0																					K01485,K01487,K01489,K04075,K11991
BGK56_RS06600	BGK56_06450	leuE [H]	Leucine efflux protein	517	45	18	16	0	621.228	6.66437	5.48147	1.01e-06	0	2.98859	5.05972	0.000421026	0												K11250	COG1280	E	Putative threonine efflux protein
BGK56_RS06605	BGK56_06455		hypothetical protein	366	40			1
BGK56_RS06610	BGK56_06460		Uncharacterized ferredoxin-like protein YfhL	207	18			0
BGK56_RS06615	BGK56_06465	acpS	Holo-[acyl-carrier-protein] synthase (EC 2.7.8.7)	306	19			1																				GO:0008897|holo-[acyl-carrier-protein] synthase activity	K00997
BGK56_RS06620	BGK56_06470		Pyridoxine 5'-phosphate synthase (EC 2.6.99.2)	584	32			0																				GO:0033856|pyridoxine 5'-phosphate synthase activity	K03474
BGK56_RS06625	BGK56_06475		DNA recombination and repair protein RecO	582	43			0																					K03584
BGK56_RS06630	BGK56_06480	era	GTP-binding protein Era	726	39			1																					K03595
BGK56_RS06635	BGK56_06485		Ribonuclease III (EC 3.1.26.3)	543	35			1																				GO:0004525|ribonuclease III activity	K03685
BGK56_RS06640	BGK56_06490		Signal peptidase I (EC 3.4.21.89)	776	52			1																					K03100
BGK56_RS06645	BGK56_06495		Translation elongation factor LepA	1436	85			0																					K03596
BGK56_RS06650	BGK56_06500		Sigma factor RpoE regulatory protein RseC	371	21			0																					K03803
BGK56_RS06655	BGK56_06505	rseB [H]	Sigma factor RpoE negative regulatory protein RseB precursor	759	50	34	21	0	5665.91	692.163	29.35	0	1	30.6686	70.9285	0	1	4575.96	18.2091	0	0	15.8129	37.3981	0	1	1	1		K03598	COG3026	T	Negative regulator of sigma E activity
BGK56_RS06660	BGK56_06510	rseA [H]	Sigma factor RpoE negative regulatory protein RseA	500	22	29	15	0	1444.31	0.699988	2.52467	0.00012856	0	0	6.10541	7.62765e-10	0												K03597	COG3073	T	Negative regulator of sigma E activity
BGK56_RS06665	BGK56_06515	rpoE	RNA polymerase sigma factor RpoE	462	29			1																					K03088
BGK56_RS06670	BGK56_06520	nadB [H]	L-aspartate oxidase (EC 1.4.3.16)	1280	66	53	35	0	810.263	14641.4	3.28046	7.33e-09	0	4169.59	5.79363	5.72437e-15	0	65885.6	1.85867	0.00780617	0	155725	2.4442	5.71083e-06	0			GO:0008734|L-aspartate oxidase activity;GO:0008734|L-aspartate:fumarate oxidoreductase activity	K00278	COG0029	H	Aspartate oxidase
BGK56_RS06675	BGK56_06525		tRNA(1)(Val) (adenine(37)-N(6))-methyltransferase (EC 2.1.1.223)	582	41			0																					K15460
BGK56_RS06680	BGK56_06530		Transcriptional regulator, IclR family	584	45			0
BGK56_RS06685	BGK56_06535	hutG [H]	Formiminoglutamase (EC 3.5.3.8)	733	48	38	26	0	887.412	18.198	6.01003	6.48e-08	0	78.955	5.39663	1.71799e-07	0											GO:0050415|formimidoylglutamase activity	K01479,K01480	COG0010	E	Arginase/agmatinase/formimionoglutamate hydrolase arginase family
BGK56_RS06690	BGK56_06540	gltS [H]	Sodium/glutamate symporter	963	63	42	31	0	2182.63	0.949757	10.1442	0	0	1.3194	20.254	0	1	3.38063	14.1037	2.31944e-15	0	24.5172	16.1255	0	0	1			K03312	COG0786	E	Na+/glutamate symporter
BGK56_RS06695	BGK56_06545	srmB [H]	ATP-dependent RNA helicase SrmB	1074	52	39	26	0	2095.35	0	4.00134	5.48e-07	0	0	9.55475	1.60232e-10	0	6.19568	8.4505	5.76942e-08	0								K03732,K05590,K11927	COG0513	LKJ	Superfamily II DNA and RNA helicases
BGK56_RS06700	BGK56_06550	phlA [H]	hypothetical protein	1165	80	62	43	0	2330.78	44.1223	1.64303	0.00307954	0	55.3752	3.61853	3.6827e-10	0	5.45763	2.67042	2.61435e-06	0									-
BGK56_RS06705	BGK56_06555		Autonomous glycyl radical cofactor	306	19			0																					K06866
BGK56_RS06710	BGK56_06560	ung [H]	Uracil-DNA glycosylase, family 1 (EC 3.2.2.27)	543	32	23	15	0	1699.93	0.43832	12.9004	9.34e-16	0	3.99479	15.0569	5.1713e-15	0												K03648	COG0692	L	Uracil DNA glycosylase
BGK56_RS06715	BGK56_06565		Heat shock protein GrpE	471	23			0																					K03687
BGK56_RS06720	BGK56_06570		NAD kinase (EC 2.7.1.23)	733	51			0																				GO:0003951|NAD+ kinase activity	K00858
BGK56_RS06725	BGK56_06575	recN [H]	DNA repair protein RecN	1328	86	78	50	0	6434.91	0.12568	7.87962	0	0	0.266319	20.1808	0	1	88888.1	8.94062	0	0	19603.6	9.13285	0	0	1			K03631	COG0497	L	ATPase involved in DNA repair
BGK56_RS06730	BGK56_06580	smpA [H]	Outer membrane beta-barrel assembly protein BamE	383	24	22	13	0	1547.64	2.01008	6.88233	7.29e-06	0	0	19.4797	2.27345e-08	0												K06186	COG2913	J	Small protein A (tmRNA-binding)
BGK56_RS06735	BGK56_06585	yfjF [C]	UPF0125 protein RatB	234	20	21	12	0	3002.17	0	14.0722	2.04e-12	0	0	29.481	5.13662e-11	1									1			K09801	COG2914	S	Uncharacterized protein conserved in bacteria
BGK56_RS06740	BGK56_06590		Ribosome association toxin RatA	380	35			0																					K18588
BGK56_RS06745	BGK56_06595	smpB [H]	tmRNA-binding protein SmpB	385	25	14	11	0	3433.69	0	19.4516	5.63e-05	0	0	26.6118	4.53654e-07	1	38.0763	14.3289	8.40208e-06	0					1			K03664	COG0691	O	tmRNA-binding protein
BGK56_RS06750	BGK56_06600			290	13			0
BGK56_RS06755	BGK56_06605		Prophage CP4-57 integrase	992	65	43	32	0	885.818	69.8397	3.21824	1.7e-08	0	20.7541	7.95214	1.31539e-13	0
BGK56_RS06760	BGK56_06610		hypothetical protein	207	12			0
BGK56_RS06765	BGK56_06615	-	hypothetical protein	1148	104	79	55	0	3595.47	35.1046	4.32274	0	0	30.9455	6.40029	0	0	837.183	6.81816	0	0	5550.71	8.40209	0	0					-
BGK56_RS06770	BGK56_06620	yuaY [H]	hypothetical protein	680	64	40	32	0	1494.06	39.9211	9.55976	8.37e-13	0	6.79772	20.1781	0	1	20.3503	16.4433	3.07196e-15	0	48.0117	10.4593	0	0	1				-
BGK56_RS06775	BGK56_06625			1427	123	54	39	0	790.956	48.2688	4.0983	2.78e-11	0	258.567	5.65283	2.9777e-12	0
BGK56_RS06780	BGK56_06630		Transposase	723	56			0
BGK56_RS06785	BGK56_06635			289	26			0
BGK56_RS06790	BGK56_06640		hypothetical protein	567	57			1
BGK56_RS06795				147	19			0
BGK56_RS06800	BGK56_06650		hypothetical protein	380	36			0																					K18815
BGK56_RS06805	BGK56_06655		hypothetical protein	762	54			0
BGK56_RS06810	BGK56_06660		Glycosyltransferase	752	71	44	30	0	5254.91	9215.63	2.6095	0.000116427	0	1891.32	6.75941	2.32759e-11	0	55199.6	8.33448	5.28297e-13	0	140361	5.09609	1.10942e-14	0
BGK56_RS06815	BGK56_06665	ycaD [H]	Uncharacterized MFS-type transporter	913	63	74	42	0	27065.3	0.450338	5.21897	0	0	100.881	13.3205	0	0	27540.9	7.02137	0	0	2297.67	5.10139	0	0				K08219	COG0477	GEPR	Permeases of the major facilitator superfamily
BGK56_RS06820	BGK56_06670		Propionate catabolism operon regulatory protein PrpR	1271	82			0																					K02688
BGK56_RS06825	BGK56_06675	prpB [H]	Methylisocitrate lyase (EC 4.1.3.30)	707	42	20	15	0	923.392	0.441618	4.2723	2.61e-06	0	0	8.60779	2.45286e-07	0											GO:0046421|methylisocitrate lyase activity	K03417	COG2513	G	PEP phosphonomutase and related enzymes
BGK56_RS06830	BGK56_06680	prpC [H]	2-methylcitrate synthase (EC 2.3.3.5)	930	53	34	23	0	1083.18	4.12995	5.4033	9.43e-13	0	6.1528	7.74865	3.57698e-11	0											GO:0050440|2-methylcitrate synthase activity	K01647,K01659,K01681	COG0372	C	Citrate synthase
BGK56_RS06835	BGK56_06685		2-methylcitrate dehydratase (EC 4.2.1.79)	1158	83			0																				GO:0047547|2-methylcitrate dehydratase activity	K01720
BGK56_RS06840	BGK56_06690	mdlC [H]	Benzoylformate decarboxylase (EC 4.1.1.7)	1306	95	62	42	0	838.807	1.76647	3.85052	2.82e-09	0	0	7.53355	0	0											GO:0050695|benzoylformate decarboxylase activity	K01576,K01652	COG0028	EH	Thiamine pyrophosphate-requiring enzymes [acetolactate synthase pyruvate dehydrogenase (cytochrome) glyoxylate carboligase phosphonopyruvate decarboxylase]
BGK56_RS06845	BGK56_06695		Auxin efflux carrier family protein	759	79	47	35	0	1892.44	1.57435	3.93476	5.67e-07	0	0	14.8632	0	0	12.3957	7.40558	5.85892e-10	0								K07088,K13936
BGK56_RS06850	BGK56_06700	-	hypothetical protein	771	69	26	21	0	1060.06	0	5.86537	6.37e-09	0	10.2547	9.51617	6.08492e-11	0													-
BGK56_RS06855	BGK56_06705	sglT [H]	Predicted sodium-dependent galactose transporter	1304	107	69	53	0	675.577	0	4.83835	8e-14	0	4.91134	9.06366	0	0												K03307	COG4146	R	Predicted symporter
BGK56_RS06860	BGK56_06710	galR [H]	Galactose operon repressor, GalR-LacI family of transcriptional regulators	805	48	39	29	0	2588	3.79355	3.88598	2.08e-07	0	1.00226	13.8685	0	0	26.4139	6.55966	1.58466e-11	0								K02529	COG1609	K	Transcriptional regulators
BGK56_RS06865	BGK56_06715	galM [H]	Aldose 1-epimerase (EC 5.1.3.3)	831	49	26	18	0	2124	0	25.5502	0	1	0	32.8922	2.62519e-12	1	144.403	19.6546	2.17903e-11	0					1		GO:0004034|aldose 1-epimerase activity	K01785	COG2017	G	Galactose mutarotase and related enzymes
BGK56_RS06870	BGK56_06720	galK [H]	Galactokinase (EC 2.7.1.6)	935	58	36	24	0	2497.9	21.1659	2.39796	0.0124041	0	1.3194	8.74704	9.64544e-09	0					41.8529	5.3703	2.50582e-05	0			GO:0004335|galactokinase activity	K00849	COG0153	G	Galactokinase
BGK56_RS06875	BGK56_06725	galT [H]	Galactose-1-phosphate uridylyltransferase (EC 2.7.7.10)	841	47	29	21	0	9291.04	0.45428	11.3039	9.34e-16	0	0	38.0003	0	1	48.174	31.9486	0	1	6.21693	32.6732	0	1	1	1	GO:0017103|UTP:galactose-1-phosphate uridylyltransferase activity	K00965	COG1085	C	Galactose-1-phosphate uridylyltransferase
BGK56_RS06880	BGK56_06730	galE [H]	UDP-glucose 4-epimerase (EC 5.1.3.2)	819	54	26	20	0	1496.31	0	7.11183	1.24e-12	0	2.29814	11.055	6.74922e-12	0	24.574	16.8047	0	0							GO:0003978|UDP-glucose 4-epimerase activity	K01784	COG1087	M	UDP-glucose 4-epimerase
BGK56_RS06885	BGK56_06735		Cobalt-zinc-cadmium resistance protein	743	43			0
BGK56_RS06890	BGK56_06740		Universal stress protein F	349	28			0																					K14061
BGK56_RS06895	BGK56_06745		Proteinase inhibitor I11, ecotin precursor	380	24			0																					K08276
BGK56_RS06900	BGK56_06750		Uncharacterized protein YdcH	174	15			0																					K09794
BGK56_RS06905	BGK56_06755		Uncharacterized protein YgbA	287	18			0
BGK56_RS06910	BGK56_06760	exsA [H]	Type III secretion thermoregulatory protein (LcrF,VirF,transcription regulation of virulence plasmid)	659	56	57	32	0	7998.23	2.46288e+06	8.26255	0	0	135042	22.8654	0	1	2.31155e+06	10.3997	0	0	749685	18.5223	0	0	1				COG2207	K	AraC-type DNA-binding domain-containing proteins
BGK56_RS06915	BGK56_06765		hypothetical protein	447	34			0
BGK56_RS06920	BGK56_06770	-	hypothetical protein	275	18	16	11	0	1796.8	0	9.50233	4.15e-05	0	28.1481	11.5703	1.76552e-07	0	6.61956	27.2209	6.08819e-05	1						1			-
BGK56_RS06925	BGK56_06775		hypothetical protein	421	22			0
BGK56_RS06930	BGK56_06780		Lysyl-tRNA synthetase (class II) (EC 6.1.1.6)	1215	70			1																				GO:0004824|lysine-tRNA ligase activity	K01874,K04567
BGK56_RS06935	BGK56_06785		Peptide chain release factor 2 @ programmed frameshift-containing	880	54			1																					K02836
BGK56_RS06940	BGK56_06790	recJ [H]	Single-stranded-DNA-specific exonuclease RecJ	1386	98	75	48	0	5632.79	6.2459	6.48671	0	0	3.98962	13.7576	0	0	155.909	9.55823	0	0	16.9082	11.9551	0	0				K07462	COG0608	L	Single-stranded DNA-specific exonuclease
BGK56_RS06945	BGK56_06795	dsbC [H]	Thiol:disulfide interchange protein DsbC	563	49	53	30	0	6380.94	4.03645	10.2643	0	0	0.532638	22.4103	0	1	91.3045	20	0	0	100.149	19.2101	0	0	1			K03981	COG1651	O	Protein-disulfide isomerase
BGK56_RS06950	BGK56_06800	xerD [H]	Site-specific tyrosine recombinase XerD	738	49	35	24	0	1825.87	0	2.50476	0.000686431	0	0	7.98682	5.58246e-13	0												K04763	COG4974	L	Site-specific recombinase XerD
BGK56_RS06955	BGK56_06805		Flavodoxin 2	414	29	38	19	0	4693.73	0.167492	21.7452	0	1	2.05922	21.3468	0	1	38.1766	26.102	0	1					1	1		K03840
BGK56_RS06960	BGK56_06810	ygfX [H]	Putative inner membrane protein	327	16	11	8	0	829.168	0	7.93869	1.06e-08	0	0	10.7647	1.84551e-06	0												K19168	-
BGK56_RS06965	BGK56_06815	cptB	Succinate dehydrogenase flavin-adding protein, antitoxin of CptAB toxin-antitoxin	212	12			1																					K09159
BGK56_RS06970	BGK56_06820		tRNA-modifying protein YgfZ	791	46			0																					K06980
BGK56_RS06975	BGK56_06825	-	Uncharacterized hydrolase DSY2054	495	31	21	12	0	3922.19	0.340422	9.00036	6.11e-15	0	0	13.1943	3.03007e-11	0												K07023	COG1896	R	Predicted hydrolases of HD superfamily
BGK56_RS06980	BGK56_06830	gcvP [H]	Glycine dehydrogenase [decarboxylating] (glycine cleavage system P protein) (EC 1.4.4.2)	2300	126	86	61	0	4801.2	10.349	3.05821	8.27e-11	0	26.7502	6.94897	0	0	4492.57	4.15222	2.21129e-13	0	406.832	5.207	0	0			GO:0004375|glycine dehydrogenase (decarboxylating) activity	K00281,K00283	COG1003	E	Glycine cleavage system protein P (pyridoxal-binding) C-terminal domain
BGK56_RS06985	BGK56_06835	gcvH [H]	Glycine cleavage system H protein	313	19	22	13	0	8206.35	0.441618	8.21503	1.01e-05	0	0	29.3474	3.71974e-11	1									1			K02437	COG0509	E	Glycine cleavage system H protein (lipoate-binding)
BGK56_RS06990	BGK56_06840	gcvT [H]	Aminomethyltransferase (glycine cleavage system T protein) (EC 2.1.2.10)	875	49	44	28	0	1172.74	5.78717	5.56205	8.98e-14	0	33.1304	15.0226	0	0	52.1223	7.0169	0	0	90.2411	7.01998	0	0			GO:0004047|aminomethyltransferase activity	K00605	COG0404	E	Glycine cleavage system T protein (aminomethyltransferase)
BGK56_RS06995	BGK56_06845		2-polyprenylphenol hydroxylase	983	52			0																					K03184,K03185,K18800
BGK56_RS07000	BGK56_06850		2-polyprenyl-6-methoxyphenol hydroxylase	942	43			0																					K03185
BGK56_RS07005	BGK56_06855	pepP [H]	Xaa-Pro aminopeptidase (EC 3.4.11.9)	1052	62	54	32	0	11921.5	0.237439	8.72465	0	0	0	22.8225	0	1	119.73	15.1832	0	0	10.5902	23.1204	0	1	1	1		K01262,K01271	COG0006	E	Xaa-Pro aminopeptidase
BGK56_RS07010	BGK56_06860	ygfB [C]	FIG001590: Putative conserved exported protein precursor	462	27	21	16	0	3725.1	51.7441	9.3686	4.17e-09	0	38.7299	20.0956	2.23893e-07	1									1			K09895	COG3079	S	Uncharacterized protein conserved in bacteria
BGK56_RS07015	BGK56_06865		Z-ring-associated protein ZapA	263	14			0																					K09888
BGK56_RS07020	BGK56_06870			144	5			0
BGK56_RS07025	BGK56_06875	ygfA [H]	5-formyltetrahydrofolate cyclo-ligase (EC 6.3.3.2)	471	27	20	12	0	1480.35	0	27.2856	0	1	0	48.5774	0	1									1		GO:0030272|5-formyltetrahydrofolate cyclo-ligase activity	K01934	COG0212	H	5-formyltetrahydrofolate cyclo-ligase
BGK56_RS07030	BGK56_06880	serA [H]	D-3-phosphoglycerate dehydrogenase (EC 1.1.1.95)	999	57	34	26	0	1678.5	1.00544	4.68767	1.11e-05	0	0	9.94581	2.83836e-11	0											GO:0004617|phosphoglycerate dehydrogenase activity	K00058	COG0111	HE	Phosphoglycerate dehydrogenase and related dehydrogenases
BGK56_RS07035				152	10			0
BGK56_RS07040	BGK56_06885	-	hypothetical protein	416	31	16	12	0	522.16	0	3.27047	3.2e-05	0									0.372436	3.1587	0.000158258	0					-
BGK56_RS07045	BGK56_06890		Ribose 5-phosphate isomerase A (EC 5.3.1.6)	524	27			1																				GO:0004751|ribose-5-phosphate isomerase activity	K00851,K01807
BGK56_RS07050	BGK56_06895	iciA [H]	Transcriptional regulator ArgP, LysR family	721	37	33	21	0	813.625	0	2.60704	0.000389945	0	0.367695	1.95465	0.091534	0												K05596	COG0583	K	Transcriptional regulator
BGK56_RS07055	BGK56_06900	yggE [H]	Protein of unknown function DUF541	587	39	35	22	0	602.928	10.1572	4.22019	3.7e-07	0																K09807	COG2968	S	Uncharacterized conserved protein
BGK56_RS07060	BGK56_06905		Arginine exporter protein ArgO	493	37			0																					K06895
BGK56_RS07065	BGK56_06910	mscS [H]	Protein involved in stability of MscS mechanosensitive channel	699	50	46	29	0	6552.97	121.896	10.9148	0	0	3.35658	27.0543	0	1	37.2795	34.1153	0	1	22.9633	24.0557	0	1	1	1		K03442	COG0668	M	Small-conductance mechanosensitive channel
BGK56_RS07070	BGK56_06915		UPF0231 protein YacL	296	22			0																					K09910
BGK56_RS07075	BGK56_06920		biphenyl-2,3-diol 1,2-dioxygenase III-related protein	301	23			0
BGK56_RS07080	BGK56_06925		Beta-fimbriae probable major subunit	565	64			0
BGK56_RS07085	BGK56_06930			507	45			1
BGK56_RS07090	BGK56_06935		Beta-fimbriae probable major subunit	503	47			1
BGK56_RS07095	BGK56_06940		Beta-fimbriae probable major subunit	507	55			0
BGK56_RS07100	BGK56_06945		Beta-fimbriae probable major subunit	505	38			0
BGK56_RS07110	BGK56_06955		Beta-fimbriae chaperone protein	543	43			1																					K07346
BGK56_RS07115	BGK56_06960	yhcD [H]	Uncharacterized outer membrane usher protein YhcD	1907	182	53	46	0	1317.6	0.410161	3.64281	2.9e-09	0	174.242	4.5883	4.02205e-09	0	194.418	3.61119	1.78694e-06	0								K07347	COG3188	NU	P pilus assembly protein porin PapC
BGK56_RS07120	BGK56_06965		Beta-fimbriae probable major subunit	476	40			0
BGK56_RS07125	BGK56_06970		Beta-fimbriae probable major subunit	565	63			0
BGK56_RS07130	BGK56_06975		Beta-fimbriae probable major subunit	505	39			0
BGK56_RS07135	BGK56_06980	acnB [H]	Aconitate hydratase 2 (EC 4.2.1.3)	2077	121	78	56	0	1903.72	32.5789	8.5888	0	0	4.89533	13.4621	0	0	11.7101	11.7934	0	0	0	13.0103	0	0			GO:0003994|aconitate hydratase activity	K01682	COG1049	C	Aconitase B
BGK56_RS07140	BGK56_06985		hypothetical protein	279	23			0
BGK56_RS07145	BGK56_06990	lpdA [H]	Dihydrolipoamide dehydrogenase of pyruvate dehydrogenase complex (EC 1.8.1.4) @ Dihydrolipoamide dehydrogenase (EC 1.8.1.4)	1141	64	45	35	0	1478.3	8.8068	6.61852	0	0	9.35445	9.68373	0	0											GO:0004148|dihydrolipoyl dehydrogenase activity	K00382	COG1249	C	Pyruvate/2-oxoglutarate dehydrogenase complex dihydrolipoamide dehydrogenase (E3) component and related enzymes
BGK56_RS07150	BGK56_06995	aceF [H]	Dihydrolipoamide acetyltransferase component of pyruvate dehydrogenase complex (EC 2.3.1.12)	1496	58	54	31	0	10600.2	0	8.55633	0	0	0	16.599	0	0	119.73	16.822	0	0	16.1976	20.4996	0	1		1	GO:0004742|dihydrolipoyllysine-residue acetyltransferase activity	K00627	COG0508	C	Pyruvate/2-oxoglutarate dehydrogenase complex dihydrolipoamide acyltransferase (E2) component and related enzymes
BGK56_RS07155	BGK56_07000	aceE [H]	Pyruvate dehydrogenase E1 component (EC 1.2.4.1)	2132	128	134	76	0	35060.5	1.45754	16.5025	0	0	0.446486	40.2106	0	1	375.732	31.3577	0	1	54.2063	32.0363	0	1	1	1	GO:0004739|pyruvate dehydrogenase (acetyl-transferring) activity	K00163	COG2609	C	Pyruvate dehydrogenase complex dehydrogenase (E1) component
BGK56_RS07160	BGK56_07005	pdhR [H]	Transcriptional repressor for pyruvate dehydrogenase complex	615	35	42	25	0	4166.98	0	12.9426	0	0	0	21.4804	0	1	337.007	15.5702	0	0					1			K05799,K07746,K11474	COG2186	K	Transcriptional regulators
BGK56_RS07165	BGK56_07010	nadC [H]	Quinolinate phosphoribosyltransferase [decarboxylating] (EC 2.4.2.19)	719	53	38	27	0	2948.57	31.5631	2.40175	0.000749729	0	8.91724	6.89194	5.46241e-12	0	0	8.12099	2.08794e-09	0	9.58105	4.16226	8.89588e-07	0			GO:0004514|nicotinate-nucleotide diphosphorylase (carboxylating) activity	K00767,K03813	COG0157	H	Nicotinate-nucleotide pyrophosphorylase
BGK56_RS07170	BGK56_07015	ampD [H]	1,6-anhydro-N-acetylmuramyl-L-alanine amidase	438	30	30	18	0	1300.74	0.30723	6.60455	3.3e-14	0	0	17.1781	0	0												K01447,K03806,K11066	COG3023	V	Negative regulator of beta-lactamase expression
BGK56_RS07175	BGK56_07020		Type IV pilin PilA	339	41			0																					K02650,K02655,K02682
BGK56_RS07180	BGK56_07025	hofB [H]	Type IV fimbrial assembly, ATPase PilB	1119	98	55	40	0	1187.57	9.52337	3.611	6.76e-08	0	6.89034	5.86796	5.87666e-12	0	146.104	6.59022	3.94886e-07	0								K02243,K02504,K02505,K02652	COG2804	NU	Type II secretory pathway ATPase PulE/Tfp pilus assembly pathway ATPase PilB
BGK56_RS07185	BGK56_07030		Type IV fimbrial assembly protein PilC	949	95			0																					K02455,K02505,K02653
BGK56_RS07190	BGK56_07035		Dephospho-CoA kinase (EC 2.7.1.24)	483	31			1																				GO:0004140|dephospho-CoA kinase activity	K00859
BGK56_RS07195	BGK56_07040		Cell division protein ZapD	606	42			0																					K18778
BGK56_RS07200	BGK56_07045		DNA gyrase inhibitor YacG	157	7			0																					K09862
BGK56_RS07205	BGK56_07050		Mutator MutT protein (7,8-dihydro-8-oxoguanine-triphosphatase) (EC 3.6.1.-)	323	18			0																				GO:0004787|thiamine-pyrophosphatase activity;GO:0004787|8-oxo-7,8-dihydroguanosine triphosphate pyrophosphatase activity;GO:0004787|UDP-2,3-diacylglucosamine hydrolase activity;GO:0004787|bis(5'-nucleosyl)-tetraphosphatase activity;GO:0004787|dATP pyrophosphohydrolase activity;GO:0004787|pyrophosphatase activity;GO:0004787|dihydroneopterin monophosphate phosphatase activity;GO:0004787|dihydroneop…	K03574
BGK56_RS07210	BGK56_07055		Protein translocase subunit SecA	2168	143			0																					K03070
BGK56_RS07215	BGK56_07060		Secretion monitor SecM	421	21			0																					K13301
BGK56_RS07220	BGK56_07065		Zn-ribbon-containing, possibly RNA-binding protein and truncated derivatives	416	27			1
BGK56_RS07225	BGK56_07070		UDP-3-O-[3-hydroxymyristoyl] N-acetylglucosamine deacetylase (EC 3.5.1.108)	733	51			1																					K02535,K16363
BGK56_RS07230	BGK56_07075	ftsZ	Cell division protein FtsZ	927	40			1																					K03531
BGK56_RS07235	BGK56_07080	ftsA	Cell division protein FtsA	1004	52			1																					K03590
BGK56_RS07240	BGK56_07085	ftxQ	Cell division protein FtsQ	647	41			1																					K03589
BGK56_RS07245	BGK56_07090	ddl	D-alanine--D-alanine ligase (EC 6.3.2.4)	735	42			1																				GO:0008716|D-alanine-D-alanine ligase activity	K01921
BGK56_RS07250	BGK56_07095		UDP-N-acetylmuramate--L-alanine ligase (EC 6.3.2.8)	1170	67			1																				GO:0008763|UDP-N-acetylmuramate-L-alanine ligase activity	K01921,K01924
BGK56_RS07255	BGK56_07100		UDP-N-acetylglucosamine--N-acetylmuramyl-(pentapeptide) pyrophosphoryl-undecaprenol N-acetylglucosamine transferase (EC 2.4.1.227)	858	58			1																				GO:0050511|undecaprenyldiphospho-muramoylpentapeptide beta-N-acetylglucosaminyltransferase activity;GO:0050511|UDP-N-acetyl-D-glucosamine:N-acetylmuramoyl-L-alanyl-D-glutamyl-meso-2,6-diaminopimelyl-D-alanyl-D-alanine-diphosphoundecaprenol 4-beta-N-acetylglucosaminlytransferase activity	K02563
BGK56_RS07260	BGK56_07105		Cell division protein FtsW	954	64			0																					K03588
BGK56_RS07265	BGK56_07110	murD	UDP-N-acetylmuramoylalanine--D-glutamate ligase (EC 6.3.2.9)	1059	78			1																				GO:0008764|UDP-N-acetylmuramoylalanine-D-glutamate ligase activity	K01925
BGK56_RS07270	BGK56_07115		Phospho-N-acetylmuramoyl-pentapeptide-transferase (EC 2.7.8.13)	865	64			1																				GO:0008963|phospho-N-acetylmuramoyl-pentapeptide-transferase activity;GO:0008963|UDP-N-acetylmuramoyl-L-alanyl-D-glutamyl-meso-2,6-diaminopimelyl-D-alanyl-D-alanine:undecaprenyl-phosphate transferase activity	K01000
BGK56_RS07275	BGK56_07120		UDP-N-acetylmuramoyl-tripeptide--D-alanyl-D-alanine ligase (EC 6.3.2.10)	1098	65			0																				GO:0047480|UDP-N-acetylmuramoyl-tripeptide-D-alanyl-D-alanine ligase activity	K01928,K01929
BGK56_RS07280	BGK56_07125		UDP-N-acetylmuramoylalanyl-D-glutamate--2,6-diaminopimelate ligase (EC 6.3.2.13)	1189	61			1																				GO:0008765|UDP-N-acetylmuramoylalanyl-D-glutamate-2,6-diaminopimelate ligase activity	K01928,K15792
BGK56_RS07285	BGK56_07130		Cell division protein FtsI [Peptidoglycan synthetase] (EC 2.4.1.129)	1412	93			1																				GO:0008955|peptidoglycan glycosyltransferase activity	K03587,K08384,K08724,K12552,K12556
BGK56_RS07290	BGK56_07135	ftsL	Cell division protein FtsL	255	14			1																					K03586
BGK56_RS07295	BGK56_07140		16S rRNA (cytosine(1402)-N(4))-methyltransferase (EC 2.1.1.199)	759	39			1																					K03438
BGK56_RS07300	BGK56_07145	mraZ	Cell division protein MraZ	366	19			1																					K03925
BGK56_RS07305	BGK56_07150	fruR [H]	Fructose repressor FruR, LacI family	807	43	41	26	0	3993.13	1.09618e+06	1.87755	0.0105594	0	1.30453e+06	3.75833	1.201e-07	0	1158.81	13.854	0	0	217.672	15.7166	0	0				K03435	COG1609	K	Transcriptional regulators
BGK56_RS07310	BGK56_07155	ilvH [H]	Acetolactate synthase small subunit (EC 2.2.1.6)	392	26	21	13	0	910.551	12.8217	8.9363	6.27e-10	0	0	24.155	1.19097e-15	1	131383	6.08367	0.000270361	0					1		GO:0003984|acetolactate synthase activity	K01653	COG0440	E	Acetolactate synthase small (regulatory) subunit
BGK56_RS07315	BGK56_07160	ilvI [H]	Acetolactate synthase large subunit (EC 2.2.1.6)	1381	79	72	41	0	1423.83	17.2507	2.6983	4.41e-09	0	0.367695	8.94444	0	0											GO:0003984|acetolactate synthase activity	K01652	COG0028	EH	Thiamine pyrophosphate-requiring enzymes [acetolactate synthase pyruvate dehydrogenase (cytochrome) glyoxylate carboligase phosphonopyruvate decarboxylase]
BGK56_RS07320	BGK56_07165	fadD [C]	Long-chain-fatty-acid--CoA ligase (EC 6.2.1.3)	1451	104	114	70	0	5847.35	134.163	4.4279	0	0	45.9864	7.10213	0	0	203.854	10.0215	0	0	120.243	10.4498	0	0			GO:0004467|long-chain fatty acid-CoA ligase activity	K01897	COG1022	I	Long-chain acyl-CoA synthetases (AMP-forming)
BGK56_RS07325	BGK56_07170		LysR family transcriptional activator LeuO	762	68			0																					K05798
BGK56_RS07330	BGK56_07175	leuA [H]	2-isopropylmalate synthase (EC 2.3.3.13)	1263	74	64	39	0	1920.65	268.427	1.66591	0.011372	0	65.7053	2.35164	4.14655e-05	0	44.8784	5.05442	6.35283e-14	0	4.38541	9.26599	0	0			GO:0003852|2-isopropylmalate synthase activity	K01649	COG0119	E	Isopropylmalate/homocitrate/citramalate synthases
BGK56_RS07335	BGK56_07180	leuB [H]	3-isopropylmalate dehydrogenase (EC 1.1.1.85)	872	50	42	28	0	1499.01	6.03023	3.41152	1.22e-06	0	3.44721	8.57425	4.79216e-14	0	10.5173	8.26848	7.91082e-16	0							GO:0003862|3-isopropylmalate dehydrogenase activity	K00052,K01704	COG0473	CE	Isocitrate/isopropylmalate dehydrogenase
BGK56_RS07340	BGK56_07185	leuC [H]	3-isopropylmalate dehydratase large subunit (EC 4.2.1.33)	1122	52	42	31	0	1620.48	0	8.19026	9.15e-13	0	2.29814	11.7281	0	0	8799.26	4.95156	8.29002e-09	0							GO:0003861|3-isopropylmalate dehydratase activity	K01703	COG0065	E	3-isopropylmalate dehydratase large subunit
BGK56_RS07345	BGK56_07190		3-isopropylmalate dehydratase small subunit (EC 4.2.1.33)	481	20			0																				GO:0003861|3-isopropylmalate dehydratase activity	K01704
BGK56_RS07350	BGK56_07195	sgrR [H]	SgrR, sugar-phosphate stress, transcriptional activator of SgrS small RNA	1343	94	82	45	0	5619.11	153591	3.15331	3.12e-10	0	207098	6.89932	0	0	75.0531	10.6487	0	0	12.5199	15.189	0	0				K11925	COG4533	R	ABC-type uncharacterized transport system periplasmic component
BGK56_RS07355	BGK56_07200		DNA mismatch repair endonuclease MutH	546	33			0																					K03573
BGK56_RS07360	BGK56_07205		hypothetical protein	306	24			0
BGK56_RS07365	BGK56_07210		hypothetical protein	191	12			0
BGK56_RS07370	BGK56_07215	-	Hydrolase, alpha/beta fold family	695	40	38	23	0	864.335	1.00892	2.82911	0.00109551	0	1.59375	6.99621	4.03338e-08	0	9.86018	4.72038	7.8216e-07	0	0	7.03475	1.38365e-09	0					COG0596	R	Predicted hydrolases or acyltransferases (alpha/beta hydrolase superfamily)
BGK56_RS07375	BGK56_07220		Sphingomyelinase (EC 3.1.4.12)	723	56			0																				GO:0004767|sphingomyelin phosphodiesterase activity	K01114,K01117
BGK56_RS07380	BGK56_07225	butA [H]	2,3-butanediol dehydrogenase, S-alcohol forming, (S)-acetoin-specific (EC 1.1.1.76)	623	38	30	20	0	3402.73	103.578	26.8504	0	1	20.9275	53.4882	0	1	56.3768	23.0877	0	1	9.72403	59.6231	0	1	1	1	GO:0047512|(S,S)-butanediol dehydrogenase activity	K03366	COG1028	IQR	Dehydrogenases with different specificities (related to short-chain alcohol dehydrogenases)
BGK56_RS07385	BGK56_07230	speB [H]	Agmatinase (EC 3.5.3.11)	735	44	51	31	0	12777.8	155315	2.01941	0.000738304	0	51108.3	4.97072	7.23633e-13	0	107753	4.61728	8.64333e-11	0	530744	6.64501	6.13198e-15	0			GO:0008783|agmatinase activity	K01476,K01480	COG0010	E	Arginase/agmatinase/formimionoglutamate hydrolase arginase family
BGK56_RS07390	BGK56_07235	speA [H]	Biosynthetic arginine decarboxylase (EC 4.1.1.19)	1523	87	57	34	0	2303.57	67.8113	3.06804	6.79e-08	0	59.5859	5.81429	1.14335e-09	0	64.2234	11.8723	0	0	9.93004	12.5223	0	0			GO:0008792|arginine decarboxylase activity	K01585	COG1166	E	Arginine decarboxylase (spermidine biosynthesis)
BGK56_RS07395	BGK56_07240		S-adenosylmethionine synthetase (EC 2.5.1.6)	923	46			1																				GO:0004478|methionine adenosyltransferase activity	K00789
BGK56_RS07400	BGK56_07245		Transcriptional regulator, LysR family	731	66			1
BGK56_RS07405	BGK56_07250	chiA [H]	Chitinase (EC 3.2.1.14)	1343	98	69	50	0	726.215	0.378914	4.13358	1.51e-12	0	2.05093	7.36872	0	0											GO:0004568|chitinase activity	K01183	COG3325	G	Chitinase
BGK56_RS07410	BGK56_07255		Chitin binding protein	488	35			0																					K03933
BGK56_RS07415	BGK56_07260		GENE II AND X PROTEINS	325	30			0																					K07112
BGK56_RS07420	BGK56_07265		Putative transmembrane protein	351	23			0																					K07112
BGK56_RS07425	BGK56_07270	bigR [H]	Transcriptional regulator, ArsR family	260	13	9	6	0	1134.82	3363.69	23.9054	1.06e-07	1	1.10432	28.3345	7.71296e-07	1									1			K03892	COG0640	K	Predicted transcriptional regulators
BGK56_RS07430	BGK56_07275	sprT [H]	Protein SprT	469	29	35	20	0	12067.6	43.4639	8.06948	4.91e-14	0	3.73178	21.2773	0	1	27.198	20.6753	0	1					1	1		K02742	COG3091	S	Uncharacterized protein conserved in bacteria
BGK56_RS07435	BGK56_07280	-	Mg/Co/Ni transporter MgtE, CBS domain-containing	855	58	60	35	0	9211.08	0	25.1316	0	1	0	38.1931	0	1	1889.97	14.6453	0	0	1148.92	23.1784	0	1	1	1		K06213	COG2239	P	Mg/Co/Ni transporter MgtE (contains CBS domain)
BGK56_RS07440	BGK56_07285		hypothetical protein	188	16			0
BGK56_RS07445	BGK56_07290	hcr [H]	NADH oxidoreductase for hydroxylamine reductase	803	53	46	31	0	9042.35	0.12568	5.63046	0	0	0	10.7027	0	0	2.45628	6.86808	0	0	20.3712	7.57427	0	0				K00326,K03863,K11933	COG1018	C	Flavodoxin reductases (ferredoxin-NADPH reductases) family 1
BGK56_RS07450	BGK56_07295	hcp [H]	Hydroxylamine reductase (EC 1.7.99.1)	1321	90	88	52	0	2947.33	0.45428	4.32577	0	0	0	6.49353	0	0	5.4223	6.61443	0	0	0.142188	7.26114	0	0			GO:0050418|hydroxylamine reductase activity	K05601	COG1151	C	6Fe-6S prismane cluster-containing protein
BGK56_RS07455	BGK56_07300		Outer membrane porin OmpC	877	60	46	34	0	747.953	0.12568	3.77905	1.09e-09	0	2.55962	5.17407	2.07546e-09	0												K09476
BGK56_RS07460	BGK56_07305	clcA [H]	Voltage-gated H(+)/2Cl(-) exchange transporter ClcA	1119	93	81	54	0	28354.4	4.29012	4.75049	0	0	0.268301	12.4575	0	0	1729.51	5.79176	0	0	966.988	8.36907	0	0				K03281	COG0038	P	Chloride channel protein EriC
BGK56_RS07465	BGK56_07310	tehB [H]	Tellurite methyltransferase (EC 2.1.1.265)	709	59	13	13	0	1370.85									2905.02	4.00054	5.86602e-09	0								K16868	COG0500	QR	SAM-dependent methyltransferases
BGK56_RS07470	BGK56_07315		Choloylglycine hydrolase (EC 3.5.1.24)	863	61			0																				GO:0045302|choloylglycine hydrolase activity	K01442
BGK56_RS07475	BGK56_07320	-	hypothetical protein	647	43	34	22	0	4410.22	0	9.1381	4.98e-14	0	0	29.6996	0	1	23.0059	10.5771	1.12786e-11	0					1				-
BGK56_RS07480	BGK56_07325		Protein yceI precursor	462	34			0
BGK56_RS07485	BGK56_07330		Cytochrome b561 homolog 2	445	42			0																					K12262
BGK56_RS07490	BGK56_07335	yliJ [C]	Glutathione S-transferase (EC 2.5.1.18)	510	26	18	8	0	2781	22.4792	4.61683	8.11e-07	0	11.6566	9.35369	1.07239e-09	0											GO:0004364|glutathione transferase activity	K00799	COG0625	O	Glutathione S-transferase
BGK56_RS07495	BGK56_07340	mdcG [H]	Phosphoribosyl-dephospho-CoA transferase (EC 2.7.7.-)	493	34	33	18	0	4475.9	9362.23	3.17222	1.67e-05	0	11929.5	4.71046	7.98808e-06	0	12637.6	6.50607	2.17431e-09	0	297.583	13.0769	0	0			GO:0003720|telomerase activity;GO:0003720|RNA helicase activity;GO:0003720|DNA primase activity;GO:0003720|sulfate adenylyltransferase activity;GO:0003720|RNA guanylyltransferase activity;GO:0003720|tRNA guanylyltransferase activity;GO:0003720|mannose-phosphate guanylyltransferase activity;GO:0003720|DNA/RNA helicase activity;GO:0003720|CTP:2,3-di-O-geranylgeranyl-sn-glycero-1-phosphate cytidyltr…	K13934	-
BGK56_RS07500	BGK56_07345	-	hypothetical protein	774	75	65	42	0	958.991	38.1225	4.8826	0	0	22.5561	6.3023	0	0	14.2789	8.36277	0	0									-
BGK56_RS07505	BGK56_07350		Rrf2-linked NADH-flavin reductase	512	26			0																					K07118
BGK56_RS07510	BGK56_07355		Deacetylases, including yeast histone deacetylase and acetoin utilization protein	889	53			0
BGK56_RS07515	BGK56_07360	iolB [H]	5-deoxy-glucuronate isomerase (EC 5.3.1.-)	673	47	50	27	0	2116.69	7.10089	5.80141	2.7e-15	0	28.5428	7.15445	0	0	42.6851	7.72609	1.24336e-14	0							GO:0008786|allose 6-phosphate isomerase activity;GO:0008786|galactosamine-6-phosphate isomerase activity;GO:0008786|ribose 1,5-bisphosphate isomerase activity	K03337	COG3718	G	Uncharacterized enzyme involved in inositol metabolism
BGK56_RS07520	BGK56_07365	mocC [H]	Inosose dehydratase (EC 4.2.1.44)	714	42	25	20	0	557.896	0	3.90686	2.89e-06	0															GO:0050114|myo-inosose-2 dehydratase activity	K03335	COG1082	G	Sugar phosphate isomerases/epimerases
BGK56_RS07525	BGK56_07370	iolC [H]	5-keto-2-deoxygluconokinase (EC 2.7.1.92) / uncharacterized domain	1523	89	71	46	0	4847.71	6.06957	4.3345	0	0	3.01557	9.00053	0	0	417.804	8.35895	0	0	51.6648	7.21272	0	0			GO:0047590|5-dehydro-2-deoxygluconokinase activity	K03338	COG0524	G	Sugar kinases ribokinase family
BGK56_RS07530	BGK56_07375	yjhC [C]	Myo-inositol 2-dehydrogenase 2 (EC 1.1.1.18)	906	46	33	22	0	1546.52	0	5.48156	7.62e-13	0	0	9.91776	0	0	12.2729	7.68954	1.32212e-12	0							GO:0050112|inositol 2-dehydrogenase activity		COG0673	R	Predicted dehydrogenases and related proteins
BGK56_RS07535	BGK56_07380	polC [H]	DNA polymerase III epsilon subunit (EC 2.7.7.7)	563	41	23	17	0	733.656	0.36695	1.89843	0.0651741	0															GO:0003887|DNA-directed DNA polymerase activity	K02342	COG0847	L	DNA polymerase III epsilon subunit and related 3'-5' exonucleases
BGK56_RS07540	BGK56_07385	-	Predicted signal-transduction protein containing cAMP-binding and CBS domains	1496	87	61	44	0	2942.63	0.330365	13.2816	0	0	0	28.2784	0	1	23.0804	26.2401	0	1	0	27.349	0	1	1	1		K07182	COG2905	T	Predicted signal-transduction protein containing cAMP-binding and CBS domains
BGK56_RS07545	BGK56_07390		Sodium/myo-inositol cotransporter	1350	117			0																					K03307
BGK56_RS07550	BGK56_07395		Myo-inositol 2-dehydrogenase 1 (EC 1.1.1.18)	788	48			0																				GO:0050112|inositol 2-dehydrogenase activity	K00010
BGK56_RS07555	BGK56_07400	iolD1 [H]	Epi-inositol hydrolase (EC 3.7.1.-)	1559	95	84	54	0	4039.53	0	3.39446	1.53e-13	0	0	6.91158	0	0	68.7771	6.67756	2.30692e-12	0	24.1873	4.4121	5.39437e-16	0			GO:0018736|6-oxo-2-hydroxycyclohexane-1-carboxyl-CoA hydrolase activity;GO:0018736|2-ketocyclohexane-1-carboxyl-CoA hydrolase activity;GO:0018736|2-hydroxy-6-oxohepta-2,4-dienoate hydrolase activity;GO:0018736|dihydrophloroglucinol hydrolase activity;GO:0018736|2-hydroxy-6-oxo-7-methylocta-2,4-dienoate hydrolase activity;GO:0018736|2-hydroxy-6-oxo-6-(2'-aminophenyl)hexa-2,4-dienoate hydrolase act…	K03336	COG3962	E	Acetolactate synthase
BGK56_RS07560	BGK56_07405	iolA1 [H]	Malonate-semialdehyde dehydrogenase [inositol] (EC 1.2.1.18)	1208	60	44	28	0	1388.11	10.7655	6.49574	4.43e-15	0	14.2023	9.74538	0	0											GO:0018478|malonate-semialdehyde dehydrogenase (acetylating) activity	K00140	COG1012	C	NAD-dependent aldehyde dehydrogenases
BGK56_RS07565	BGK56_07410	yfhH [C]	Predicted transcriptional regulator of the myo-inositol catabolic operon	668	41	36	20	0	8424.86	2673.88	9.53577	3.65e-11	0	1.6098	44.5736	0	1	131.882	30.5051	0	1					1	1			COG1737	K	Transcriptional regulators
BGK56_RS07570	BGK56_07415		hypothetical protein	793	61	24	19	0	843.212	0	6.61136	4.54e-09	0	0	15.4071	0	0
BGK56_RS07575	BGK56_07420		hypothetical protein	203	14			0
BGK56_RS07580	BGK56_07425		Glucose-1-phosphate adenylyltransferase (EC 2.7.7.27)	1033	72			0																				GO:0008878|glucose-1-phosphate adenylyltransferase activity	K00975
BGK56_RS07585	BGK56_07430	glgP [H]	Glycogen phosphorylase (EC 2.4.1.1)	1962	124	71	54	0	3096.24	12.7303	5.00356	0	0	3.74139	11.9926	0	0	168.806	5.43612	0	0	23.029	5.46371	0	0			GO:0004645|phosphorylase activity	K00688	COG0058	G	Glucan phosphorylase
BGK56_RS07590	BGK56_07435	rob [H]	DNA-binding transcriptional dual regulator Rob	709	51	35	23	0	1301.41	11874.9	8.18912	0	0	827.847	17.1051	0	0	63.8529	28.2871	2.62529e-13	1	3.01524	22.5021	0	1		1		K05804,K13652	COG2207	K	AraC-type DNA-binding domain-containing proteins
BGK56_RS07595	BGK56_07440		Arabinose-proton symporter	1102	98			0																					K02100,K08137,K08368
BGK56_RS07600	BGK56_07445	-	Putative membrane receptor protein	1633	100	77	49	0	3149.09	4.70886	14.1336	0	0	2630.6	36.3479	0	1	191.529	12.4718	0	0	6.43755	20.143	0	1	1	1		K02014	COG1629	P	Outer membrane receptor proteins mostly Fe transport
BGK56_RS07605	BGK56_07450	-	hypothetical protein	347	15	12	9	0	1462.79	0	8.94542	0.0137439	0	0	19.5424	5.91142e-08	0													-
BGK56_RS07610	BGK56_07455	php [H]	Puative phophotriesterase	824	53	25	19	0	1120.9	0	3.57221	8.32e-06	0	14.1114	3.70173	1.50499e-06	0	3.03801	3.47616	2.06922e-06	0								K07048	COG1735	R	Predicted metal-dependent hydrolase with the TIM-barrel fold
BGK56_RS07615	BGK56_07460		Putative inner membrane protein	771	54			0																					K09936
BGK56_RS07620	BGK56_07465		hypothetical protein	589	59			1
BGK56_RS07625	BGK56_07470		Putative ribokinase	975	83			0																					K00852
BGK56_RS07630	BGK56_07475	ccmH [H]	Cytochrome c heme lyase subunit CcmL / Cytochrome c heme lyase subunit CcmH	853	52	40	27	0	2237.96	0	6.74106	6.7e-12	0	0.514806	11.1576	6.02526e-16	0	33.2349	8.06681	4.47916e-09	0								K02200	COG4235	O	Cytochrome c biogenesis factor
BGK56_RS07635	BGK56_07480	dsbE [H]	Cytochrome c-type biogenesis protein CcmG/DsbE, thiol:disulfide oxidoreductase	445	26	21	15	0	1094.39	0	12.6082	1.71e-11	0	0	12.8053	2.93423e-07	0												K02199	COG0526	OC	Thiol-disulfide isomerase and thioredoxins
BGK56_RS07640	BGK56_07485	ccmF [H]	Cytochrome c heme lyase subunit CcmF	1544	98	73	43	0	1551.91	4.29038	2.87335	3.55e-11	0	0	5.19776	0	0	6.07576	4.83863	0	0	0.124145	4.27469	0	0				K02198	COG1138	O	Cytochrome c biogenesis factor
BGK56_RS07645	BGK56_07490		Cytochrome c-type biogenesis protein CcmE, heme chaperone	383	23			0																					K02197
BGK56_RS07650	BGK56_07495		Cytochrome c-type biogenesis protein CcmD, interacts with CcmCE	169	9			0																					K02196
BGK56_RS07655	BGK56_07500	ccmC [H]	Cytochrome c-type biogenesis protein CcmC, putative heme lyase for CcmE	589	36	37	22	0	3823.77	15240.4	4.24936	5.45e-09	0	21430.2	12.4516	0	0	9.31507	6.2254	0	0								K02195	COG0755	O	ABC-type transport system involved in cytochrome c biogenesis permease component
BGK56_RS07660	BGK56_07505	napC [H]	Cytochrome c-type protein NapC	481	30	25	19	0	3706.71	0	10.7408	9.66e-13	0	0	19.9201	0	0												K02569,K03532	COG3005	C	Nitrate/TMAO reductases membrane-bound tetraheme cytochrome c subunit
BGK56_RS07665	BGK56_07510	napB [H]	Nitrate reductase cytochrome c550-type subunit	359	20	10	7	0	994.066	0	12.8841	5.43e-05	0	0	20.1134	9.01536e-09	1									1			K02568	COG3043	C	Nitrate reductase cytochrome c-type subunit
BGK56_RS07670	BGK56_07515	napH [H]	Polyferredoxin NapH (periplasmic nitrate reductase)	690	47	44	29	0	2187.32	0.287154	9.95267	0	0	0	15.6649	0	0	22.6011	14.3553	0	0								K02574	COG0348	C	Polyferredoxin
BGK56_RS07675	BGK56_07520	napG	Ferredoxin-type protein NapG (periplasmic nitrate reductase)	555	23			1																					K02573,K02574
BGK56_RS07680	BGK56_07525	napA [H]	Periplasmic nitrate reductase (EC 1.7.99.4)	1988	104	82	56	0	2999.03	5612.18	7.84806	0	0	8.82467	12.2146	0	0	56.8085	12.8631	0	0	6.53219	14.958	0	0			GO:0008940|nitrate reductase activity	K02567	COG0243	C	Anaerobic dehydrogenases typically selenocysteine-containing
BGK56_RS07685	BGK56_07530		Periplasmic nitrate reductase component NapD	227	11			0																					K02570
BGK56_RS07690	BGK56_07535		Ferredoxin-type protein NapF (periplasmic nitrate reductase)	392	13			0																					K02572
BGK56_RS07695	BGK56_07540	nrfA [H]	Cytochrome c552 precursor (EC 1.7.2.2)	1148	60	41	30	0	1348.98	0	4.78096	3.38e-09	0	0	15.6975	0	0	13.78	7.22462	2.89521e-14	0							GO:0042279|nitrite reductase (cytochrome, ammonia-forming) activity	K03385	COG3303	P	Formate-dependent nitrite reductase periplasmic cytochrome c552 subunit
BGK56_RS07700	BGK56_07545		Cytochrome c-type protein NrfB precursor	452	28			0																					K04013
BGK56_RS07705	BGK56_07550	nrfC [H]	NrfC protein	536	26	27	14	0	5341.98	0	8.08339	7.26e-10	0	0	23.0161	0	1	538679	3.61769	0.000278084	0	244327	6.23812	4.56699e-06	0	1			K00124,K04014	COG0437	C	Fe-S-cluster-containing hydrogenase components 1
BGK56_RS07710	BGK56_07555		NrfD protein	764	51			0																					K04015
BGK56_RS07715	BGK56_07560	nrfE [H]	Cytochrome c-type heme lyase subunit nrfE, nitrite reductase complex assembly	1503	112	64	48	0	886.252	5.1272	5.34083	4.93e-13	0	0	19.2296	0	0												K04016	COG1138	O	Cytochrome c biogenesis factor
BGK56_RS07720	BGK56_07565	nrfG [H]	Cytochrome c-type heme lyase subunit nrfG, nitrite reductase complex assembly	877	75	67	46	0	2641.83	0	4.73172	0	0	0	7.68413	0	0	9.29674	9.22452	0	0								K02200,K04017,K04018	COG4235	O	Cytochrome c biogenesis factor
BGK56_RS07725	BGK56_07570		hypothetical protein	332	26			0
BGK56_RS07730	BGK56_07575		6-phospho-beta-glucosidase (EC 3.2.1.86)	1143	73			0																				GO:0008706|6-phospho-beta-glucosidase activity	K01223,K05350
BGK56_RS07735	BGK56_07580		hypothetical protein	171	13			1
BGK56_RS07740	BGK56_07585	-	Sarcosine oxidase beta subunit (EC 1.5.3.1)	1131	70	78	49	0	22625.8	3.66665e+06	4.70287	0	0	2.60397e+06	8.11562	0	0	7634.73	26.1789	0	1	478.865	27.1064	0	1		1	GO:0008115|sarcosine oxidase activity	K00303	COG0665	E	Glycine/D-amino acid oxidases (deaminating)
BGK56_RS07745	BGK56_07590		hypothetical protein	457	34			0
BGK56_RS07750	BGK56_07595		hypothetical protein	342	26			0
BGK56_RS07755	BGK56_07600		Lipid A biosynthesis palmitoleoyltransferase (EC 2.3.1.242)	738	58			0																					K02517,K12974
BGK56_RS07760	BGK56_07605	-	hypothetical protein	255	29	18	14	0	641.073	1616.09	2.23112	0.00523959	0	1.33635	4.99165	0.000146404	0													-
BGK56_RS07765	BGK56_07610	-	hypothetical protein	277	27	16	14	0	641.959	0	12.0092	0	0																	-
BGK56_RS07770	BGK56_07615		Arsenate reductase (EC 1.20.4.1) glutaredoxin-coupled, glutaredoxin-like family	339	29			0																				GO:0008794|arsenate reductase (glutaredoxin) activity	K00537
BGK56_RS07775	BGK56_07620	arsB [H]	Arsenic efflux pump protein	1031	79	61	40	0	528.882	26.8862	3.59135	5.27e-09	0	3.05774	8.36373	0	0												K03893,K19060	COG1055	P	Na+/H+ antiporter NhaD and related arsenite permeases
BGK56_RS07780	BGK56_07625	arsA [H]	Arsenical pump-driving ATPase (EC 3.6.3.16) TEMP	1400	83	68	44	0	4333.77	68.1101	4.93515	0	0	0.514806	11.7567	0	0	918.618	6.87753	0	0	71.9437	8.83539	0	0			GO:0015446|arsenite-transmembrane transporting ATPase activity	K01551	COG0003	P	Oxyanion-translocating ATPase
BGK56_RS07785	BGK56_07630		Arsenical resistance operon trans-acting repressor ArsD	291	16			0
BGK56_RS07790	BGK56_07635		Arsenical resistance operon repressor	267	21	17	11	0	4711.88	28707.8	1.27851	0.645762	0	4293.4	4.11634	0.0317703	0												K03892
BGK56_RS07800	BGK56_07640			60	4			1
BGK56_RS07805	BGK56_07645		Methenyltetrahydrofolate cyclohydrolase (EC 3.5.4.9) / Methylenetetrahydrofolate dehydrogenase (NADP+) (EC 1.5.1.5)	685	41			1																				GO:0004477|methenyltetrahydrofolate cyclohydrolase activity;GO:0004488|methylenetetrahydrofolate dehydrogenase (NADP+) activity	K01491
BGK56_RS07810	BGK56_07650		Uncharacterized protein YbcJ	169	7			0																					K14761
BGK56_RS07815	BGK56_07655	-	hypothetical protein	913	71	49	34	0	915.458	0.25136	5.34964	2.37e-14	0	2.11836	10.0769	0	0	275.176	4.62737	9.54529e-09	0	854.568	6.07737	1.25658e-14	0					-
BGK56_RS07820	BGK56_07660	lpfC [H]	hypothetical protein	2089	193	103	76	0	2051.46	0.30723	4.46101	0	0	8.20373	9.22393	0	0	38.8368	5.01153	0	0	34.2966	6.58478	0	0				K07347	COG3188	NU	P pilus assembly protein porin PapC
BGK56_RS07825	BGK56_07665		COG3121: P pilus assembly protein, chaperone PapD	584	46			0
BGK56_RS07830	BGK56_07670		putative fimbrial chaperone	582	58			0
BGK56_RS07835	BGK56_07675	-	Fimbrial-Like Protein	476	48	24	19	0	937.336	515.645	14.4323	0	0	458.31	17.5026	1.19097e-15	0													-
BGK56_RS07840	BGK56_07680	-	Fimbrial-Like Protein	440	36	25	16	0	568.101	0	4.82549	7.91e-10	0																	-
BGK56_RS07845	BGK56_07685		putative fimbrial chaperone	579	59			0
BGK56_RS07850	BGK56_07690		putative fimbrial-like protein	421	40			0
BGK56_RS07855	BGK56_07695		Cysteinyl-tRNA synthetase (EC 6.1.1.16)	1110	67			0																				GO:0004817|cysteine-tRNA ligase activity	K01883
BGK56_RS07860	BGK56_07700	ppiB	Peptidyl-prolyl cis-trans isomerase PpiB (EC 5.2.1.8)	395	22			1																				GO:0003755|peptidyl-prolyl cis-trans isomerase activity	K01802,K03767,K03768
BGK56_RS07865	BGK56_07705		UDP-2,3-diacylglucosamine diphosphatase (EC 3.6.1.54)	599	42			1																					K03269
BGK56_RS07870	BGK56_07710		N5-carboxyaminoimidazole ribonucleotide mutase (EC 5.4.99.18)	411	20			0																				GO:0034023|5-(carboxyamino)imidazole ribonucleotide mutase activity	K01588
BGK56_RS07875	BGK56_07715		N5-carboxyaminoimidazole ribonucleotide synthase (EC 6.3.4.18)	865	46			0																				GO:0034028|5-(carboxyamino)imidazole ribonucleotide synthase activity	K01589
BGK56_RS07880	BGK56_07720		Oxalate/formate antiporter	999	70	48	32	0	762.783	0	4.99929	3.37e-11	0	3.96431	4.89827	5.09394e-08	0
BGK56_RS07885	BGK56_07725	-	Glycerophosphoryl Diester Phosphodiesterase	1091	61	31	22	0	1571.28	0	4.77318	1.38e-10	0	0	8.40726	2.08347e-13	0													COG4222	S	Uncharacterized protein conserved in bacteria
BGK56_RS07890	BGK56_07730	ybbP [H]	Uncharacterized metabolite ABC transporter in Enterobacteriaceae, permease protein EC-YbbP	1957	135	90	65	0	4728.05	7.64368	6.3786	0	0	4.33886	13.1983	0	0	18.03	12.3058	0	0	1.29504	14.7236	0	0				K02004	COG3127	Q	Predicted ABC-type transport system involved in lysophospholipase L1 biosynthesis permease component
BGK56_RS07895	BGK56_07735	ybbA [H]	Uncharacterized metabolite ABC transporter in Enterobacteriaceae, ATP-binding protein EC-YbbA	548	30	32	19	0	1115.66	0	20.037	9.34e-16	1	0	28.4169	0	1	22.2558	11.5	1.13693e-12	0					1			K02003,K09810	COG4181	Q	Predicted ABC-type transport system involved in lysophospholipase L1 biosynthesis ATPase component
BGK56_RS07900	BGK56_07740	tesA [H]	Arylesterase precursor (EC 3.1.1.2)	512	33	35	20	0	2369.12	0	4.89021	2.44e-11	0	0	10.2707	0	0	31.3516	7.39556	0	0	6.9397	9.67488	0	0			GO:0004064|arylesterase activity	K02003,K10804	COG2755	E	Lysophospholipase L1 and related esterases
BGK56_RS07905	BGK56_07745	ybbO [H]	Putative NAD(P)-dependent oxidoreductase EC-YbbO	627	43	40	24	0	867.304	0.669966	7.15746	0	0	0	13.8538	0	0													COG1028	IQR	Dehydrogenases with different specificities (related to short-chain alcohol dehydrogenases)
BGK56_RS07910	BGK56_07750	ybbN [H]	FIG000875: Thioredoxin domain-containing protein EC-YbbN	685	32	39	23	0	10968.7	32.1746	19.5989	0	0	4.10187	37.8138	0	1	1206.14	26.5144	0	1	976.772	62.7518	0	1	1	1		K05838	COG3118	O	Thioredoxin domain-containing protein
BGK56_RS07915	BGK56_07755	qmcA [H]	Protein QmcA (possibly involved in integral membrane quality control)	755	40	50	31	0	7124.82	37.9043	4.25403	6.83e-10	0	8.6557	7.56752	1.38637e-12	0	4689.47	5.98932	3.68088e-12	0	200.087	5.72535	4.23735e-12	0					COG0330	O	Membrane protease subunits stomatin/prohibitin homologs
BGK56_RS07920	BGK56_07760	ybbJ [H]	Putative activity regulator of membrane protease YbbK	383	21	23	12	0	1807.55	0	17.4992	0	0	0.764435	28.3473	0	1									1			K07340	COG1585	OU	Membrane protein implicated in regulation of membrane protease activity
BGK56_RS07925	BGK56_07765	cueR [H]	Copper resistance transcriptional regulator CueR (MerR family)	327	24	25	15	0	1626.16	0	4.40407	0.000155592	0	0	9.48337	2.07042e-10	0												K08365,K11923	COG2103	R	Predicted sugar phosphate isomerase
BGK56_RS07930	BGK56_07770	copA [H]	Lead, cadmium, zinc and mercury transporting ATPase (EC 3.6.3.3) (EC 3.6.3.5); Copper-translocating P-type ATPase (EC 3.6.3.4)	2355	123	78	60	0	1051.47	20.6498	4.67017	0	0	24.1443	7.52859	0	0											GO:0008551|cadmium-exporting ATPase activity;GO:0016463|zinc-exporting ATPase activity;GO:0004008|copper-exporting ATPase activity	K01533,K17686	COG2217	P	Cation transport ATPase
BGK56_RS07935	BGK56_07775	ybaP [H]	Uncharacterized protein YbaP	639	45	28	21	0	1307.23	0	17.7514	0	0	0	40.2084	0	1									1			K09973	COG3735	S	Uncharacterized protein conserved in bacteria
BGK56_RS07940	BGK56_07780		Cys-tRNA(Pro) deacylase YbaK	380	26			0																					K03976
BGK56_RS07945	BGK56_07785	fabH [H]	3-oxoacyl-[acyl-carrier-protein] synthase, KASIII (EC 2.3.1.180)	872	52	34	18	0	659.699	295.487	1.39114	0.312257	0	98.4727	3.0557	0.015376	0	30.1031	4.73974	0.000238995	0							GO:0033818|beta-ketoacyl-acyl-carrier-protein synthase III activity	K00648	COG0332	I	3-oxoacyl-[acyl-carrier-protein] synthase III
BGK56_RS07950	BGK56_07790	-	hypothetical protein	627	50	36	25	0	615.997	1.53615	5.54338	6.33e-07	0	4.04598	12.8104	9.66108e-13	0												K07076	-
BGK56_RS07955	BGK56_07795	ushA [H]	UDP-sugar hydrolase (EC 3.6.1.45); 5'-nucleotidase (EC 3.1.3.5)	1333	82	77	48	0	1883.28	3.82476	10.4594	0	0	2.45853	15.8764	0	0	52.4859	15.8009	0	0	4.24686	20.0457	0	1		1	GO:0008768|UDP-sugar diphosphatase activity;GO:0008253|5'-nucleotidase activity	K01081,K11751	COG0737	F	5'-nucleotidase/2'3'-cyclic phosphodiesterase and related esterases
BGK56_RS07960	BGK56_07800	fsr [H]	Fosmidomycin resistance protein	978	71	55	35	0	900.141	129.56	2.86475	3.41e-09	0	26.0277	3.20941	2.54112e-06	0												K08223	COG0477	GEPR	Permeases of the major facilitator superfamily
BGK56_RS07965	BGK56_07805		Inner membrane protein YbaL, KefB/KefC family	1393	89			0																					K03455
BGK56_RS07970	BGK56_07810		hypothetical protein	229	20			0
BGK56_RS07975	BGK56_07815	gsk [H]	Inosine-guanosine kinase (EC 2.7.1.73)	1050	78	85	49	0	8118.28	25.9895	6.40302	0	0	16.6729	8.79814	0	0	76.7863	18.8194	0	0	4.92434	15.1315	0	0			GO:0008906|inosine kinase activity	K00892	COG0524	G	Sugar kinases ribokinase family
BGK56_RS07980	BGK56_07820	fepE [H]	Ferric enterobactin transport protein fepE [H]	894	65	48	31	0	2915.63	7.61107	9.66524	0	0	7.72695	20.3355	0	1	3861.68	10.0473	0	0	3299.56	13.7761	0	0	1				COG3765	M	Chain length determinant protein
BGK56_RS07985	BGK56_07825		Ferrochelatase, protoheme ferro-lyase (EC 4.99.1.1)	776	46			1																				GO:0004325|ferrochelatase activity	K01772
BGK56_RS07990	BGK56_07830		Adenylate kinase (EC 2.7.4.3)	515	30			1																				GO:0004017|adenylate kinase activity	K00939
BGK56_RS07995	BGK56_07835	htpG [H]	Chaperone protein HtpG	1499	91	111	58	0	29614	106644	4.73668	0	0	27997.5	9.81212	0	0	16110.1	8.48284	0	0	32116.7	8.63846	0	0				K04079	COG0326	O	Molecular chaperone HSP90 family
BGK56_RS08000	BGK56_07840	recR [H]	Recombination protein RecR	479	19	20	11	0	5601.12	0	13.4675	4.96e-08	0	0	42.2525	0	1									1			K06187	COG0353	L	Recombinational DNA repair protein (RecF pathway)
BGK56_RS08005	BGK56_07845	ybaB [C]	Nucleoid-associated protein YaaK	263	10	13	5	0	16154.1	161.393	7.08607	4.08e-07	0	21.9498	16.6963	1.65839e-12	0												K09747	COG0718	S	Uncharacterized protein conserved in bacteria
BGK56_RS08010	BGK56_07850		DNA polymerase III subunits gamma and tau (EC 2.7.7.7)	1544	60			1																				GO:0003887|DNA-directed DNA polymerase activity	K02343
BGK56_RS08015	BGK56_07855	apt [H]	Adenine phosphoribosyltransferase (EC 2.4.2.7)	440	36	33	22	0	5534.76	2228.44	4.42405	3.77e-10	0	369.666	7.0516	5.14214e-11	0	82880.5	13.899	0	0	22440.2	8.56988	0	0			GO:0003999|adenine phosphoribosyltransferase activity	K00759	COG5614	R	Bacteriophage head-tail adaptor
BGK56_RS08020	BGK56_07860	priC [H]	Primosomal replication protein N prime prime	438	28	18	15	0	825.48	1.14861	10.4529	1.02e-06	0	16.52	10.7641	5.5621e-08	0												K04067	-
BGK56_RS08025	BGK56_07865		hypothetical protein	774	81			0
BGK56_RS08030				135	9			0
BGK56_RS08035	BGK56_07870	kefA [H]	Mechanosensitive channel MscK	2759	213	180	113	0	13777.4	855.787	8.73944	0	0	664.705	20.9847	0	1	61337.6	13.3624	0	0	781679	8.40505	0	0	1			K05802	COG3264	M	Small-conductance mechanosensitive channel
BGK56_RS08040	BGK56_07875		Protein YchN	282	17			0																					K06039
BGK56_RS08045	BGK56_07880		Transcriptional regulator of acrAB operon, AcrR	519	32			0																					K03577
BGK56_RS08050	BGK56_07885		Multidrug efflux system AcrAB-TolC, membrane fusion component AcrA	949	55			0																					K03585,K19595
BGK56_RS08055	BGK56_07890	acrB [H]	Multidrug efflux system AcrAB-TolC, inner-membrane proton/drug antiporter AcrB (RND type)	2528	164	83	65	0	1076.34	7.40482	2.4912	9.95e-05	0	2.6388	5.58861	7.90468e-13	0												K03296,K18138	COG0841	V	Cation/multidrug efflux pump
BGK56_RS08060	BGK56_07895		hypothetical protein	743	65	39	29	0	1031.87	3.79903	7.17472	4.31e-09	0	0	16.3989	0	0	16.6873	5.13011	4.90369e-12	0
BGK56_RS08065	BGK56_07900	citT [C]	Sodium-dependent anion transporter family	1107	80	78	46	0	2092.27	25.8468	7.57722	0	0	54.8183	10.9917	0	0	160.062	9.00555	0	0	116.706	11.8479	0	0				K14445	COG0471	P	Di- and tricarboxylate transporters
BGK56_RS08070	BGK56_07905		Enolase (EC 4.2.1.11)	1040	55			1																				GO:0004634|phosphopyruvate hydratase activity	K01689
BGK56_RS08075	BGK56_07910		CTP synthase (EC 6.3.4.2)	1309	75			1																				GO:0003883|CTP synthase activity	K01937
BGK56_RS08080	BGK56_07915		COG2274: ABC-type bacteriocin/lantibiotic exporters, contain an N-terminal double-glycine peptidase domain	210	13			1
BGK56_RS08085	BGK56_07920	mazG [H]	Nucleoside triphosphate pyrophosphohydrolase MazG (EC 3.6.1.8)	635	33	26	16	0	887.613	0	3.52444	5.48e-07	0	0	9.67874	0	0											GO:0047693|ATP diphosphatase activity	K02428,K02499,K04765	COG1694	R	Predicted pyrophosphatase
BGK56_RS08090	BGK56_07925	relA [H]	Inactive (p)ppGpp 3'-pyrophosphohydrolase domain / GTP pyrophosphokinase (EC 2.7.6.5), (p)ppGpp synthetase I	1789	114	98	62	0	13935.6	0	5.86358	0	0	0	15.7742	0	0	164.671	9.10065	0	0	559.928	7.93255	0	0			GO:0008728|GTP diphosphokinase activity	K00951,K01139	COG0317	TK	Guanosine polyphosphate pyrophosphohydrolases/synthetases
BGK56_RS08095	BGK56_07930	rumA [H]	23S rRNA (uracil(1939)-C(5))-methyltransferase (EC 2.1.1.190)	1064	61	40	28	0	1022.46	0	4.28107	4.02e-09	0	0	7.65716	1.73237e-13	0	33.1463	5.3488	7.64406e-08	0								K00557,K03215	COG2265	J	SAM-dependent methyltransferases related to tRNA (uracil-5-)-methyltransferase
BGK56_RS08100	BGK56_07935	dgt [H]	Deoxyguanosinetriphosphate triphosphohydrolase (EC 3.1.5.1)	1218	81	62	47	0	2420.74	0.340422	4.37658	2.67e-13	0	0.257846	10.0663	0	0	24.5096	5.67633	1.30116e-13	0	0	8.47148	0	0			GO:0008832|dGTPase activity	K01129	COG0232	F	dGTP triphosphohydrolase
BGK56_RS08105	BGK56_07940		5'-methylthioadenosine nucleosidase (EC 3.2.2.16) @ S-adenosylhomocysteine nucleosidase (EC 3.2.2.9)	553	27			0																				GO:0008930|methylthioadenosine nucleosidase activity;GO:0008782|adenosylhomocysteine nucleosidase activity	K01243,K11783,K18284
BGK56_RS08110	BGK56_07945	btuF [H]	Vitamin B12 ABC transporter, substrate-binding protein BtuF	661	39	39	23	0	2746.74	58.893	5.47074	4.64e-11	0	0.93325	16.9703	0	0					0.621693	13.521	0	0				K02016,K06858	COG0614	P	ABC-type Fe3+-hydroxamate transport system periplasmic component
BGK56_RS08115	BGK56_07950	erpA [H]	Iron-sulfur cluster insertion protein ErpA	275	16	11	7	0	1469.8	4.60844	6.89229	2.34e-05	0	2.32061	8.19158	4.30795e-06	0												K13628,K15724	COG0316	S	Uncharacterized conserved protein
BGK56_RS08120	BGK56_07955		Glutamate-1-semialdehyde 2,1-aminomutase (EC 5.4.3.8)	1031	62			0																				GO:0042286|glutamate-1-semialdehyde 2,1-aminomutase activity	K01845
BGK56_RS08125	BGK56_07960	mrcB [H]	Multimodular transpeptidase-transglycosylase (EC 2.4.1.129) (EC 3.4.-.-)	2012	127	99	72	0	17459.9	27.4066	6.58299	0	0	0	20.728	0	1	7674.16	12.7796	0	0	367.477	14.4304	0	0	1		GO:0008955|peptidoglycan glycosyltransferase activity;GO:0008234|cysteine-type peptidase activity	K05365	COG0744	M	Membrane carboxypeptidase (penicillin-binding protein)
BGK56_RS08130	BGK56_07965	hrpB [H]	ATP-dependent helicase HrpB	1993	125	71	50	0	1114.23	3.28134	5.4101	0	0	1.0732	10.8615	0	0	41.2391	6.62591	0	0								K03579	COG1643	L	HrpA-like helicases
BGK56_RS08135	BGK56_07970		Sugar fermentation stimulation protein SfsA	567	36			0																					K06206
BGK56_RS08140	BGK56_07975	dksA [H]	RNA polymerase-binding transcription factor DksA	363	12	12	8	0	1058.58	0	9.39095	0.000312654	0	0	18.1901	6.41812e-05	0												K06204	COG1734	T	DnaK suppressor protein
BGK56_RS08145	BGK56_07980	gluQ [H]	Glutamyl-Q tRNA(Asp) synthetase	711	48	49	31	0	1591.1	0.30723	5.41143	3.58e-15	0	0	9.05285	0	0	3.72519	5.17414	7.1355e-14	0								K01885,K01894	COG0008	J	Glutamyl- and glutaminyl-tRNA synthetases
BGK56_RS08150	BGK56_07985	pcnB [H]	Poly(A) polymerase (EC 2.7.7.19)	1256	84	60	39	0	11767.3	5167.41	6.103	0	0	1003.85	18.2935	0	0	13530.6	8.13291	0	0	1799.08	13.3941	0	0			GO:0004652|polynucleotide adenylyltransferase activity	K00970,K00974	COG0617	J	tRNA nucleotidyltransferase/poly(A) polymerase
BGK56_RS08155	BGK56_07990		2-amino-4-hydroxy-6-hydroxymethyldihydropteridine pyrophosphokinase (EC 2.7.6.3)	392	26			1																				GO:0003848|2-amino-4-hydroxy-6-hydroxymethyldihydropteridine diphosphokinase activity	K00950,K13940
BGK56_RS08160	BGK56_07995	panB [H]	3-methyl-2-oxobutanoate hydroxymethyltransferase (EC 2.1.2.11)	632	41	30	18	0	539.176	4.93993	3.30198	0.000156042	0	1.06528	5.63295	9.03401e-07	0											GO:0003864|3-methyl-2-oxobutanoate hydroxymethyltransferase activity	K00606	COG0413	H	Ketopantoate hydroxymethyltransferase
BGK56_RS08165	BGK56_08000	panC [H]	Pantoate--beta-alanine ligase (EC 6.3.2.1)	690	36	29	20	0	8069.82	0	3.85684	0.00012642	0	0	9.59194	3.39369e-09	0											GO:0004592|pantoate-beta-alanine ligase activity	K01918	COG0414	H	Panthothenate synthetase
BGK56_RS08170	BGK56_08005	panD [H]	Aspartate 1-decarboxylase (EC 4.1.1.11)	303	21	16	11	0	5038.14	33.6231	10.1845	1.46e-07	0	17.9102	19.9717	6.79995e-08	0	22.405	30.9213	3.41647e-13	1						1	GO:0004068|aspartate 1-decarboxylase activity	K01579	COG0853	H	Aspartate 1-decarboxylase
BGK56_RS08175	BGK56_08010		hypothetical protein	971	84			0
BGK56_RS08180	BGK56_08015	-	hypothetical protein	971	101	33	27	0	842.546	0	12.3539	1.66e-14	0	0	28.4708	0	1									1				-
BGK56_RS08185	BGK56_08020	-	PhfB	834	53	58	31	0	2764.48	25.2823	5.04738	0	0	2.18073	12.2194	0	0	8.91804	9.93343	0	0	2.60362	7.71117	0	0					-
BGK56_RS08190	BGK56_08025	lpfC [H]	type 1 fimbriae anchoring protein FimD	1995	199	73	64	0	1068.63	0.340422	7.36301	0	0	0	16.525	0	0	37.0527	9.43486	0	0								K07347	COG3188	NU	P pilus assembly protein porin PapC
BGK56_RS08195	BGK56_08030	focC [H]	Putative fimbrial chaparone	543	49	25	21	0	1528.42	2.38295	9.23521	1.55e-08	0	3.26638	29.7011	3.07809e-05	1									1			K07346	COG3121	NU	P pilus assembly protein chaperone PapD
BGK56_RS08200	BGK56_08035	lpfA [H]	Type-1 fimbrial protein, A chain	455	43	11	8	0	951.29	46.3998	1.35506	0.699624	0	31.2177	1.20462	0.83382	0												K07345	COG3539	NU	P pilus assembly protein pilin FimA
BGK56_RS08205	BGK56_08040	-	fimbrial protein	433	45	16	11	0	514.945	0.574307	1.62803	0.154718	0																	-
BGK56_RS08210	BGK56_08045		fimbrial protein	440	41			0
BGK56_RS08215	BGK56_08050	-	Fimbria Adhesin Protein	846	75	65	40	0	1164.44	2.14373	3.55604	1.56e-13	0	4.09831	7.11887	0	0	53.2171	5.12242	7.91082e-16	0									-
BGK56_RS08220	BGK56_08055	lpfC [H]	type 1 fimbriae anchoring protein FimD	2051	173	133	87	0	6099.28	8.90405	3.34367	0	0	44.8782	8.44951	0	0	11032.4	5.51867	0	0	296.464	6.4809	0	0				K07347	COG3188	NU	P pilus assembly protein porin PapC
BGK56_RS08225	BGK56_08060		Chaperone protein fimC precursor	565	53			0																					K07346
BGK56_RS08230	BGK56_08065		Fimbrial protein	440	33			0
BGK56_RS08235	BGK56_08070	yadH [H]	Uncharacterized ABC transporter inner membrane permease YadH	615	46	28	18	0	1302.86	125.464	7.49182	3.43e-06	0	61935.8	5.96701	7.6611e-06	0	12.1915	5.37501	0.000205031	0	1.34499	13.0057	3.5061e-08	0				K01992	COG0842	V	ABC-type multidrug transport system permease component
BGK56_RS08240	BGK56_08075		Uncharacterized ABC transporter ATP-binding protein YadG	752	54			0																					K01990
BGK56_RS08245	BGK56_08080		Carbonic anhydrase, beta class (EC 4.2.1.1)	522	34			1																				GO:0004089|carbonate dehydratase activity	K01673
BGK56_RS08250	BGK56_08085	hpt [H]	Hypoxanthine-guanine phosphoribosyltransferase (EC 2.4.2.8)	428	30	30	21	0	9628.95	32693.6	7.59704	3.86e-08	0	3759.66	28.8639	0	1	135.085	61.6133	0	1	44.2249	44.8364	0	1	1	1	GO:0004422|hypoxanthine phosphoribosyltransferase activity;GO:0004422|guanine phosphoribosyltransferase activity	K00760	COG0634	F	Hypoxanthine-guanine phosphoribosyltransferase
BGK56_RS08255	BGK56_08090	cueO [H]	Blue copper oxidase CueO precursor	1299	67	46	35	0	1761	0.0864221	5.08106	1.83e-15	0	0	10.7145	0	0	57.8566	6.65373	1.04591e-11	0	0.352822	11.2841	0	0				K04753,K08100,K14588	COG2132	Q	Putative multicopper oxidases
BGK56_RS08260	BGK56_08095	yacC [H]	Predicted chaperone lipoprotein YacC, potentially involved in protein secretion	277	19	23	12	0	3558.08	24.1616	19.0065	0	0	4.26111	105.013	0	1	5.96155e+06	5.7035	4.54317e-05	0	2.40793e+06	21.7582	0	1	1	1			-
BGK56_RS08265	BGK56_08100	-	hypothetical protein	843	51	50	31	0	3186.27	0	8.71478	0	0	0	20.0712	0	1	63.9858	8.36076	5.9786e-13	0	15.9086	15.3246	0	0	1			K07120	COG3180	R	Putative ammonia monooxygenase
BGK56_RS08270	BGK56_08105	-	Acetyltransferase	327	22	29	16	0	822.518	584.007	4.50035	5.03e-06	0	5.21274	9.27562	8.62245e-11	0													COG0454	KR	Histone acetyltransferase HPA2 and related acetyltransferases
BGK56_RS08275	BGK56_08110	-	Transcriptional regulator, AcrR family	505	27	23	15	0	726.901	0	6.27398	6.99e-07	0	1.02961	6.90537	3.85371e-07	0													-
BGK56_RS08280	BGK56_08115	-	Transcriptional regulator	978	57	38	25	0	685.469	12546.1	2.37443	0.00737487	0	873695	3.35198	0.000170971	0													-
BGK56_RS08285	BGK56_08120	-	TIM-barrel signal transduction protein	661	44	24	18	0	990.292	0	9.85919	7.03e-10	0	0	17.6976	0	0													-
BGK56_RS08290	BGK56_08125	ddh [H]	Meso-diaminopimelate D-dehydrogenase (EC 1.4.1.16)	716	46	31	24	0	1697.08	0	8.93573	0	0	0.574535	10.4062	0	0											GO:0047850|diaminopimelate dehydrogenase activity	K03340	-
BGK56_RS08295	BGK56_08130	yisQ [H]	Na+-driven multidrug efflux pump	1081	83	56	43	0	500.597					1.67044	3.20661	3.55196e-06	0												K03327	COG0534	V	Na+-driven multidrug efflux pump
BGK56_RS08300	BGK56_08135	yhaM [C]	UPF0597 protein YhaM	1055	62	42	32	0	850.988	0	6.60187	0	0	5.35105	7.16452	6.05953e-14	0													-
BGK56_RS08305	BGK56_08140		hypothetical protein	296	30			1
BGK56_RS08310	BGK56_08145		Metal chaperone, involved in Zn homeostasis	779	44			0
BGK56_RS08315	BGK56_08150	yjiX [H]	Uncharacterized proteins YbdD and YjiX	162	15	17	10	0	849.315	0	8.97452	2.21e-13	0	0	23.409	0	1	303.414	10.395	2.19703e-09	0					1				COG2879	S	Uncharacterized small protein
BGK56_RS08320	BGK56_08155	yjiY [H]	Inner membrane protein YjiY	1722	111	106	71	0	6754.81	5.73603	8.59142	0	0	4.68203	15.6791	0	0	76.0137	7.78607	0	0	17.9449	10.8729	0	0				K06200	COG1966	T	Carbon starvation protein predicted membrane protein
BGK56_RS08325	BGK56_08160	-	hypothetical protein	380	22	16	10	0	5502.77	0.441618	9.44259	1.02e-14	0	0	25.7436	0	1	4.27766	11.9153	0	0					1				-
BGK56_RS08330	BGK56_08165	betA [H]	Oxidoreductase, GMC family	1285	83	54	41	0	3182.92	17.2466	5.97705	2.91e-14	0	6.34767	12.3181	0	0	1862.37	10.1869	4.50702e-14	0	3.02502	12.0647	0	0				K00108	COG2303	E	Choline dehydrogenase and related flavoproteins
BGK56_RS08335	BGK56_08170	purT [H]	Phosphoribosylglycinamide formyltransferase 2 (EC 2.1.2.-)	942	42	33	22	0	1225.85	497.904	3.62173	2.95e-09	0	34.4555	4.85862	3.94706e-08	0											GO:0030407|formimidoyltransferase activity;GO:0030407|phosphoribosylglycinamide formyltransferase 2 activity;GO:0030407|tetrahydromethanopterin-dependent serine hydroxymethyltransferase activity	K08289	COG0027	F	Formate-dependent phosphoribosylglycinamide formyltransferase (GAR transformylase)
BGK56_RS08340	BGK56_08175	rarD [H]	Uncharacterized inner membrane protein RarD	733	56	47	29	0	1828.78	0	8.86253	0	0	9.42757	16.5838	0	0	15.5285	9.10723	0	0									COG2962	R	Predicted permeases
BGK56_RS08345	BGK56_08180		Fructokinase (EC 2.7.1.4)	755	45			0																				GO:0008865|fructokinase activity	K00847
BGK56_RS08350	BGK56_08185	cscA [H]	beta-fructofuranosidase (EC 3.2.1.26)	1163	69	55	36	0	663.558	383.121	3.76018	4.32e-13	0	113.104	4.78646	6.89348e-11	0											GO:0004564|beta-fructofuranosidase activity;GO:0004564|sucrose alpha-glucosidase activity	K01193,K03332	COG1621	G	Beta-fructosidases (levanase/invertase)
BGK56_RS08355	BGK56_08190	cscR [H]	Sucrose specific transcriptional regulator CscR, LacI family	795	52	55	31	0	3557.33	0	6.51278	0	0	3.72847	10.9542	1.19097e-15	0	26.1321	8.99084	0	0	15.3876	11.1076	0	0				K02529	COG1609	K	Transcriptional regulators
BGK56_RS08360	BGK56_08195		hypothetical protein	503	42			0
BGK56_RS08365	BGK56_08200	dhaM [H]	Phosphoenolpyruvate-dihydroxyacetone phosphotransferase (EC 2.7.1.121), subunit DhaM; DHA-specific IIA component / DHA-specific phosphocarrier protein HPr / DHA-specific EI component	1146	63	43	33	0	858.216	9.62134	2.67913	5.86e-06	0	0	3.57581	3.06452e-05	0											GO:0047324|phosphoenolpyruvate-glycerone phosphotransferase activity	K02768,K05881,K08483,K11183,K11189	COG3412	S	Uncharacterized protein conserved in bacteria
BGK56_RS08370	BGK56_08205	dhaR [H]	Glycerol metabolism operon regulatory protein [H]	512	36	30	21	0	2581.35	450.247	14.8488	0	0	206.234	37.7323	0	1									1				COG3284	QK	Transcriptional activator of acetoin/glycerol metabolism
BGK56_RS08375	BGK56_08210	rimO [H]	Ribosomal protein S12p Asp88 (E. coli) methylthiotransferase (EC 2.8.4.4)	1067	65	49	27	0	4332.35	3.69716	10.4074	0	0	1.00226	31.6643	0	1	39.8821	19.6861	0	0	4.71324	21.1092	0	1	1	1		K06168,K14441,K18707	COG0621	J	2-methylthioadenine synthetase
BGK56_RS08380	BGK56_08215	-	hypothetical protein	781	84	54	38	0	1520.78	221.881	7.26588	6.95e-15	0	32.0719	9.6387	1.76808e-15	0	1393.34	8.6512	0	0	1029.34	15.5271	0	0					-
BGK56_RS08385	BGK56_08220	-	Hypothetical protein TEPIRE1_21570	743	52	56	34	0	3195.4	1.06131	5.52701	0	0	315.157	9.21855	0	0	27.9717	6.81407	0	0	63.8743	9.20646	0	0					-
BGK56_RS08390	BGK56_08225		hypothetical protein	176	22			0
BGK56_RS08395	BGK56_08230		Periplasmic protein p19 involved in high-affinity Fe2+ transport	445	29	57	23	0	37798	64248.1	1.83443	0.000801765	0	276310	1.69446	0.0112776	0	208717	4.40159	7.10674e-13	0	72906.3	3.17216	1.14935e-09	0				K07230
BGK56_RS08400	BGK56_08235		hypothetical protein	267	13			0
BGK56_RS08405	BGK56_08240	ycdN [C]	Ferrous iron transport permease EfeU	666	52	62	33	0	47678.5	211329	2.80138	2.58e-06	0	92896.6	6.61331	0	0	6045.01	10.1727	0	0	134105	5.23675	3.11221e-14	0				K07243	COG0672	P	High-affinity Fe2+/Pb2+ permease
BGK56_RS08410	BGK56_08245	ycdO [H]	hypothetical protein	719	62	54	36	0	3487.81	0.619271	15.2091	0	0	18.0662	28.3975	0	1	28.7625	14.7131	0	0	3.42438	19.4999	0	0	1			K07224	COG2822	P	Predicted periplasmic lipoprotein involved in iron transport
BGK56_RS08415	BGK56_08250	ycdB [H]	Ferrous iron transport peroxidase EfeB	1016	67	61	39	0	8705.6	196689	7.81115	0	0	155862	15.6563	0	0	45510.4	27.4083	0	1	5764.07	19.4026	0	0		1		K16301	COG2837	P	Predicted iron-dependent peroxidase
BGK56_RS08420	BGK56_08255	nahA [H]	beta-N-acetylglucosaminidase (EC 3.2.1.52)	1919	123	85	57	0	3763.53	0.672461	11.347	0	0	17.8572	17.1263	0	0	80.1862	15.2383	0	0	2.4194	18.4006	0	0			GO:0004563|beta-N-acetylhexosaminidase activity	K01218,K12373	COG3525	G	N-acetyl-beta-hexosaminidase
BGK56_RS08425	BGK56_08260	ybeQ [H]	hypothetical protein	560	36	34	23	0	3836.12	27.5742	4.22016	3.85e-06	0	0.367695	12.0176	1.1276e-13	0	19.7204	13.3993	2.45639e-13	0								K07126	COG0790	R	FOG: TPR repeat SEL1 subfamily
BGK56_RS08430	BGK56_08265	-	hypothetical protein	217	14	10	6	0	608.702	0	21.1621	1.79e-07	1													1				-
BGK56_RS08435	BGK56_08270		hypothetical protein	589	54			0
BGK56_RS08440	BGK56_08275	-	Lipoprotein	714	64	38	31	0	2520.53	0	4.81331	4.89e-11	0	6.98193	6.43617	1.68473e-10	0	2002.81	6.03979	1.69647e-12	0	372.914	4.84204	3.68527e-10	0					-
BGK56_RS08445	BGK56_08280		Conserved putative membrane protein precursor	404	34			0
BGK56_RS08450	BGK56_08285	ybhD [H]	Transcriptional regulator YfeR, LysR family	731	52	37	25	0	2181.71	43.5613	3.01906	6.36e-07	0	7.01122	5.68497	6.57766e-10	0													COG0583	K	Transcriptional regulator
BGK56_RS08455	BGK56_08290	ade [H]	Adenine deaminase (EC 3.5.4.2)	1431	72	54	32	0	1095.19	44.0669	4.09585	4.11e-08	0	13.7232	8.96509	0	0	8.16987	4.7675	1.1374e-09	0	108.946	5.02826	1.4945e-10	0			GO:0000034|adenine deaminase activity	K01486	COG1001	F	Adenine deaminase
BGK56_RS08460	BGK56_08295	yicO [H]	Xanthine/uracil/thiamine/ascorbate permease family protein	1074	63	62	38	0	1005.59	5254.41	1.72596	0.00858961	0	551.334	2.52899	0.000770614	0												K06901	COG2252	R	Permeases
BGK56_RS08465	BGK56_08300		hypothetical protein	162	8			0
BGK56_RS08470	BGK56_08305	ykgB [H]	Putative hemagglutinin-related protein	920	64	52	34	0	1128.92	45.0146	3.29215	8.66e-11	0	17.1955	5.68113	0	0	16.4823	5.01252	0	0								K07404	COG2706	G	3-carboxymuconate cyclase
BGK56_RS08475	BGK56_08310		RidA/YER057c/UK114 superfamily protein	323	22			0
BGK56_RS08480	BGK56_08315	tetD [H]	Right origin-binding protein	745	65	22	18	0	547.123	135.432	2.58139	0.00090621	0	137.45	5.52274	6.48641e-07	0												K05804,K13652,K13653,K19056	COG2207	K	AraC-type DNA-binding domain-containing proteins
BGK56_RS08485	BGK56_08320	tetC [H]	Transcriptional regulator, AcrR family	534	46	17	12	0	575.834					226.51	2.61302	0.139554	0												K19047	COG1309	K	Transcriptional regulator
BGK56_RS08490	BGK56_08325	tetA [H]	Tetracycline resistance, MFS efflux pump => Tet(B)	963	64	68	42	0	1849.81	598744	1.52288	0.0280333	0	148212	3.72988	1.11177e-09	0	70.002	5.93983	7.07276e-14	0	8.46914	7.14554	0	0				K08151	COG0477	GEPR	Permeases of the major facilitator superfamily
BGK56_RS08495	BGK56_08330	tetR [H]	Tetracycline resistance regulatory protein TetR	498	44	63	33	0	24880.4	392990	3.80359	2.77e-10	0	341750	9.37152	0	0	54129.9	5.83722	8.78475e-13	0	41835.9	8.43783	0	0				K18476	COG1309	K	Transcriptional regulator
BGK56_RS08500	BGK56_08335	ydfF [H]	Transcriptional regulator, ArsR family	548	36	34	22	0	1385.42	958.311	5.91362	2.01e-13	0	292.527	14.505	0	0	28.8457	10.118	0	0									COG0640	K	Predicted transcriptional regulators
BGK56_RS08505	BGK56_08340	-	hypothetical protein	308	26	26	17	0	3971.18	24.7306	6.1927	5.96e-09	0	0	30.2727	0	1	4.11087	11.9676	6.15704e-14	0					1				-
BGK56_RS08510	BGK56_08345		Antibiotic biosynthesis monooxygenase	255	19			0
BGK56_RS08515	BGK56_08350	gltS [H]	Sodium/glutamate symporter	963	74	59	40	0	2317.74	27.8216	5.3157	2.06e-14	0	23.7345	14.9637	0	0	213.304	8.41164	0	0	46.6168	13.0207	0	0				K03312	COG0786	E	Na+/glutamate symporter
BGK56_RS08520	BGK56_08355	lysR [H]	Transcriptional regulator, LysR family	723	61	30	23	0	501.995	3.02974	5.72052	6.73e-09	0																	COG0583	K	Transcriptional regulator
BGK56_RS08525	BGK56_08360	dadA2 [H]	D-amino acid dehydrogenase (EC 1.4.99.6)	992	74	54	36	0	2910.3	25.2942	4.80934	0	0	0	8.8206	0	0	3.34104	7.51827	0	0	16.3427	5.93717	0	0				K00285,K03153	COG0665	E	Glycine/D-amino acid oxidases (deaminating)
BGK56_RS08530	BGK56_08365	yoaB [C]	RidA/YER057c/UK114 superfamily, group 2, YoaB-like protein	279	21	13	9	0	810.13	0	24.1336	3.39e-09	1	0	35.5068	6.02414e-07	1									1				COG0251	J	Putative translation initiation inhibitor yjgF family
BGK56_RS08535	BGK56_08370		hypothetical protein	215	19			0
BGK56_RS08540	BGK56_08375	ipdC [H]	Pyruvate decarboxylase (EC 4.1.1.1); Alpha-keto-acid decarboxylase (EC 4.1.1.-)	1321	129	44	37	0	607.741	3.84824	1.95114	0.0596041	0															GO:0004737|pyruvate decarboxylase activity;GO:0004611|phosphoenolpyruvate carboxykinase activity;GO:0004611|gamma-glutamyl carboxylase activity;GO:0004611|3-octaprenyl-4-hydroxybenzoate carboxy-lyase activity;GO:0004611|2-hydroxy-3-carboxy-6-oxo-7-methylocta-2,4-dienoate decarboxylase activity;GO:0004611|bis(4-chlorophenyl)acetate decarboxylase activity;GO:0004611|3,5-dibromo-4-hydroxybenzoate de…	K04103	COG3961	GHR	Pyruvate decarboxylase and related thiamine pyrophosphate-requiring enzymes
BGK56_RS08545		rhsD [H]		623	33	26	15	0	777.191	0	11.9393	3.58e-15	0	0	29.9394	0	1									1				COG3209	M	Rhs family protein
BGK56_RS08550				865	60	41	27	0	1233.44	0	5.06968	1.87e-13	0	1.21425	12.403	0	0
BGK56_RS08555	BGK56_08385		hypothetical protein	243	29	26	15	0	3123.52	0	7.71491	7.77e-15	0	0	26.4542	0	1	83.1448	14.1096	0	0	7.89444	18.7118	0	0	1
BGK56_RS08560				167	8	9	4	0	579.429	0.378914	10.2891	3.32e-06	0
BGK56_RS08565				428	29	21	12	0	2219.04	14.6784	24.045	1.56e-05	1	363.522	73.2064	9.84767e-10	1	2966.06	47.4859	6.70751e-05	1					1	1
BGK56_RS08570	BGK56_08390		hypothetical protein	402	38	23	18	0	615.207	18.844	3.93977	1.39e-05	0	24.6112	10.7403	1.56033e-07	0	102.448	3.86635	0.000994312	0
BGK56_RS08580	BGK56_08400		Transposase	886	53			0																					K07497
BGK56_RS08585	BGK56_08405	mutS [H]	DNA mismatch repair protein MutS	2051	137	103	67	0	10813.4	327.791	3.97135	0	0	86.8829	8.2843	0	0	78771.8	8.68375	0	0	35458.6	9.48938	0	0				K03555	COG0249	L	Mismatch repair ATPase (MutS family)
BGK56_RS08590	BGK56_08410		tRNA-(ms[2]io[6]A)-hydroxylase	608	46			0																					K06169
BGK56_RS08595	BGK56_08415	rpoS [H]	RNA polymerase sigma factor RpoS	788	46	66	32	0	6698.26	1.11031e+07	1.97418	0.000589275	0	2.8899e+06	3.00432	7.60346e-09	0	2512.63	6.70961	0	0	1171.37	7.63925	0	0				K03086,K03087	COG0568	K	DNA-directed RNA polymerase sigma subunit (sigma70/sigma32)
BGK56_RS08600	BGK56_08420		Murein hydrolase activator NlpD	853	65			0																					K06194,K12943
BGK56_RS08605	BGK56_08425		Protein-L-isoaspartate O-methyltransferase (EC 2.1.1.77)	500	30			0																				GO:0004719|protein-L-isoaspartate (D-aspartate) O-methyltransferase activity	K00573
BGK56_RS08610	BGK56_08430	surE [H]	5'-nucleotidase SurE (EC 3.1.3.5)	608	47	52	32	0	2431.41	13246.5	1.7425	0.0101905	0	14840.9	7.00838	6.02526e-16	0	50.1221	5.56791	1.68714e-12	0	2.26002	10.5042	0	0			GO:0008253|5'-nucleotidase activity	K03787	COG0496	R	Predicted acid phosphatase
BGK56_RS08615	BGK56_08435	truD [H]	tRNA pseudouridine(13) synthase (EC 5.4.99.27)	839	44	65	33	0	25748	96023	13.0239	0	0	2510.72	48.2372	0	1	57005.9	35.8498	0	1	12086.4	46.5253	0	1	1	1		K06176	COG0585	S	Uncharacterized conserved protein
BGK56_RS08620	BGK56_08440		2-C-methyl-D-erythritol 2,4-cyclodiphosphate synthase (EC 4.6.1.12)	409	27			1																				GO:0008685|2-C-methyl-D-erythritol 2,4-cyclodiphosphate synthase activity	K01770,K12506
BGK56_RS08625	BGK56_08445		2-C-methyl-D-erythritol 4-phosphate cytidylyltransferase (EC 2.7.7.60)	577	36			1																				GO:0050518|2-C-methyl-D-erythritol 4-phosphate cytidylyltransferase activity	K00991
BGK56_RS08630	BGK56_08450	ftsB	Cell division protein DivIC (FtsB), stabilizes FtsL against RasP cleavage	239	15			1																					K05589
BGK56_RS08635	BGK56_08455	cysC [H]	Adenylylsulfate kinase (EC 2.7.1.25)	483	37	33	19	0	7100.49	5.23081e+06	-1.47082	0.0884841	0	1.72713e+06	-1.01226	0.961746	0	16462.7	2.90632	1.50061e-05	0	104.257	4.7069	1.60996e-12	0			GO:0004020|adenylylsulfate kinase activity	K00860	COG0529	P	Adenylylsulfate kinase and related kinases
BGK56_RS08640	BGK56_08460	cysN [H]	Sulfate adenylyltransferase subunit 1 (EC 2.7.7.4)	1153	80	94	52	0	5881.05	53.276	3.85332	0	0	9.12061	10.9735	0	0	37.4255	10.1722	0	0	2.60287	12.735	0	0			GO:0004781|sulfate adenylyltransferase (ATP) activity	K00955,K00956	COG2895	P	GTPases - Sulfate adenylate transferase subunit 1
BGK56_RS08645	BGK56_08465	cysD [H]	Sulfate adenylyltransferase subunit 2 (EC 2.7.7.4)	726	52	22	19	0	1390.41	27.9385	3.34072	0.000187582	0	18.8738	4.42211	4.75898e-06	0											GO:0004781|sulfate adenylyltransferase (ATP) activity	K00390,K00957	COG0175	EH	3'-phosphoadenosine 5'-phosphosulfate sulfotransferase (PAPS reductase)/FAD synthetase and related enzymes
BGK56_RS08650	BGK56_08470	cysG [H]	Precorrin-2 oxidase (EC 1.3.1.76) @ Sirohydrochlorin ferrochelatase activity of CysG (EC 4.99.1.4) / Uroporphyrinogen-III methyltransferase (EC 2.1.1.107)	1129	53	45	28	0	2769.59	292518	2.95682	1.1e-06	0	229735	1.38831	0.198072	0	27010.3	8.30153	4.37438e-13	0	11800	6.92632	4.84495e-13	0			GO:0043115|precorrin-2 dehydrogenase activity;GO:0051266|sirohydrochlorin ferrochelatase activity;GO:0004851|uroporphyrin-III C-methyltransferase activity	K02302,K02303,K13542	COG0007	H	Uroporphyrinogen-III methylase
BGK56_RS08655	BGK56_08475		Trehalose operon transcriptional repressor	771	57			0																					K02529,K03485,K06145
BGK56_RS08660	BGK56_08480	treB [H]	PTS system, trehalose-specific IIB component (EC 2.7.1.201) / PTS system, trehalose-specific IIC component	1136	99	45	33	0	1268.01	1.81712	9.32724	0	0	0	26.3424	0	1	30.9439	11.1876	0	0	1.36753	17.3626	0	0	1			K02752,K02753,K02777,K02808,K02809,K02810,K02817,K02818,K02819	COG1263	G	Phosphotransferase system IIC components glucose/maltose/N-acetylglucosamine-specific
BGK56_RS08665	BGK56_08485		Trehalose 6-phosphate phosphorylase (EC 2.4.1.216)	2178	162			0																				GO:0050503|trehalose 6-phosphate phosphorylase activity	K00691,K01087,K01194,K03731,K04844,K05342,K18784
BGK56_RS08670	BGK56_08490		Beta-phosphoglucomutase (EC 5.4.2.6)	517	45			0																				GO:0008801|beta-phosphoglucomutase activity	K01838
BGK56_RS08675	BGK56_08495	-	Glycoporin	1110	110	53	43	0	1198.95	453.656	2.37945	4.04e-06	0	539.747	4.17834	6.40002e-11	0													-
BGK56_RS08680	BGK56_08500	cysH [H]	Phosphoadenylyl-sulfate reductase [thioredoxin] (EC 1.8.4.8)	587	44	44	23	0	13202.3	5.27945e+06	-1.52302	0.0808879	0	9.62694e+06	-2.18116	0.00175309	0	8390.68	3.69071	3.58104e-07	0	17639.1	4.08344	2.19446e-09	0			GO:0004604|phosphoadenylyl-sulfate reductase (thioredoxin) activity	K00390	COG0175	EH	3'-phosphoadenosine 5'-phosphosulfate sulfotransferase (PAPS reductase)/FAD synthetase and related enzymes
BGK56_RS08685	BGK56_08505	cysI [H]	Sulfite reductase [NADPH] hemoprotein beta-component (EC 1.8.1.2)	1383	78	71	51	0	2675.23	380.165	2.10296	6e-05	0	803.323	2.52944	1.47312e-05	0	35582.3	6.39311	0	0	1621.23	7.82231	0	0			GO:0004783|sulfite reductase (NADPH) activity	K00381,K00392	COG0155	P	Sulfite reductase beta subunit (hemoprotein)
BGK56_RS08690	BGK56_08510	cysJ [H]	Sulfite reductase [NADPH] flavoprotein alpha-component (EC 1.8.1.2)	1443	79	97	55	0	235737	3.57025e+06	1.48204	0.0161443	0	66566.8	1.70557	0.00787289	0	78349.6	3.50328	1.54606e-10	0	124383	3.86807	9.05717e-12	0			GO:0004783|sulfite reductase (NADPH) activity	K00380	COG0369	P	Sulfite reductase alpha subunit (flavoprotein)
BGK56_RS08695	BGK56_08515	queD [H]	6-carboxy-5,6,7,8-tetrahydropterin synthase (EC 4.1.2.50)	289	16	16	11	0	606.989	0	7.70229	1.07e-07	0	0	11.3063	1.43898e-09	0												K01737	COG0720	H	6-pyruvoyl-tetrahydropterin synthase
BGK56_RS08700	BGK56_08520	ygcF [H]	7-carboxy-7-deazaguanine synthase (EC 4.3.99.3)	536	29	36	22	0	3461.82	12.6459	20.7792	5.48e-13	1	0	77.5649	0	1									1			K10026	COG0602	O	Organic radical activating enzymes
BGK56_RS08705	BGK56_08525	proY [H]	Uncharacterized amino acid permease, GabP family	1095	74	86	51	0	3322.42	5371.65	7.09905	0	0	321.067	12.4535	0	0	46.202	8.78417	0	0	65.1971	10.277	0	0				K03293,K11734,K11737,K16234	COG1113	E	Gamma-aminobutyrate permease and related permeases
BGK56_RS08710	BGK56_08530	mdeA [H]	Methionine gamma-lyase (EC 4.4.1.11)	954	74	69	37	0	7728.05	0.36695	5.49968	0	0	2.56446	8.10412	0	0	51999.4	6.48916	0	0	2125.09	7.22104	0	0			GO:0018826|methionine gamma-lyase activity	K01739,K01758,K01760,K01761	COG0626	E	Cystathionine beta-lyases/cystathionine gamma-synthases
BGK56_RS08715	BGK56_08535	-	hypothetical protein	313	28	22	15	0	2846.47	12.936	7.36751	5.73e-08	0	9.3325	17.1953	0	0	6364.54	6.733	5.71484e-07	0	1432.28	10.1663	8.06106e-11	0					-
BGK56_RS08720	BGK56_08540	-	Sulfide:quinone oxidoreductase, Type III	949	90	42	32	0	1420.42	0	10.7296	2.51e-13	0	7.36598	6.50973	1.42582e-07	0	43.7425	8.69612	4.39598e-10	0	18.3984	11.0118	1.67031e-12	0				K17218	COG0446	R	Uncharacterized NAD(FAD)-dependent dehydrogenases
BGK56_RS08725	BGK56_08545	yafD [C]	UPF0294 protein YafD	675	53	52	33	0	2014.27	5.15122	4.96802	2.13e-13	0	0	11.7773	0	0	24.7913	7.58632	0	0	7.58391	8.18644	0	0					COG3021	S	Uncharacterized protein conserved in bacteria
BGK56_RS08740	BGK56_08560			2432	128			0
BGK56_RS08755	BGK56_08575	clpB [H]	ClpB protein	2057	112	148	85	0	3.61063e+06	85522.2	3.61874	0	0	3.2526e+06	6.19198	0	0	261682	7.74802	0	0	3593.05	8.34325	0	0				K03694,K03695,K03696	COG0542	O	ATPases with chaperone activity ATP-binding subunit
BGK56_RS08760	BGK56_08580		FIG00003370: Multicopper polyphenol oxidase	587	28			0																					K05810
BGK56_RS08765	BGK56_08585	rluD [H]	Ribosomal large subunit pseudouridine synthase D (EC 5.4.99.23)	781	47	50	31	0	24977.9	11.9952	12.3335	0	0	6.35863	14.1561	0	0	160.139	17.642	0	0	38.4334	15.8237	0	0				K06180	COG0564	J	Pseudouridylate synthases 23S RNA-specific
BGK56_RS08770	BGK56_08590		Outer membrane beta-barrel assembly protein BamD	584	47			0																					K05807
BGK56_RS08775	BGK56_08595		Ribosome-associated inhibitor A	263	18			0																					K05808,K05809
BGK56_RS08780	BGK56_08600	-	hypothetical protein	150	12	15	6	0	1621.69	3.53294	2.8612	0.000776216	0	2.29331	6.28031	8.75979e-06	0	8.4238	10.9787	1.88586e-08	0									-
BGK56_RS08785	BGK56_08605		Chorismate mutase I (EC 5.4.99.5) / Prephenate dehydratase (EC 4.2.1.51)	937	59	59	42	0	1302.1	6.05948	4.17853	9.34e-16	0	5.17101	8.5085	0	0	28783.8	4.96106	2.01659e-11	0							GO:0004106|chorismate mutase activity;GO:0004664|prephenate dehydratase activity	K04518,K14170
BGK56_RS08790	BGK56_08610	tse [H]	Putative methyl-accepting chemotaxis protein	1249	86	76	51	0	3124.36	2.98693	4.31315	0	0	17.1797	7.71714	0	0	71.4161	6.99817	0	0	28.0176	7.19913	0	0				K03406,K05875,K05877	COG0840	NT	Methyl-accepting chemotaxis protein
BGK56_RS08795	BGK56_08615	tyrA [H]	Chorismate mutase I (EC 5.4.99.5) / Cyclohexadienyl dehydrogenase (EC 1.3.1.12)(EC 1.3.1.43)	896	59	50	35	0	2884.38	395.778	10.4412	0	0	7.46895	18.2746	0	0	413.46	9.10732	0	0	13.8786	13.6489	0	0			GO:0004106|chorismate mutase activity;GO:0008977|prephenate dehydrogenase activity;GO:0047794|cyclohexadienyl dehydrogenase activity	K00210,K04517,K14187	COG0287	E	Prephenate dehydrogenase
BGK56_RS08800	BGK56_08620	aroF [H]	2-keto-3-deoxy-D-arabino-heptulosonate-7-phosphate synthase I alpha (EC 2.5.1.54)	870	53	49	30	0	2315.18	15.0741	6.81568	0	0	0.334088	17.9012	0	0	136.181	10.8576	0	0							GO:0003849|3-deoxy-7-phosphoheptulonate synthase activity	K01626	COG0722	E	3-deoxy-D-arabino-heptulosonate 7-phosphate (DAHP) synthase
BGK56_RS08805	BGK56_08625		LSU ribosomal protein L19p	282	20			1																					K02884
BGK56_RS08810	BGK56_08630		tRNA (guanine(37)-N(1))-methyltransferase (EC 2.1.1.228)	611	27			1																				GO:0052906|tRNA (guanine(37)-N(1))-methyltransferase activity	K00554,K01770
BGK56_RS08815	BGK56_08635	rimM	16S rRNA processing protein RimM	438	28			1																					K02860
BGK56_RS08820	BGK56_08640		SSU ribosomal protein S16p	198	10			1																					K02959
BGK56_RS08825	BGK56_08645	ffh	Signal recognition particle protein Ffh	1088	54			1																					K03106
BGK56_RS08830	BGK56_08650	ypjD [H]	Inner membrane protein YpjD	637	53	45	28	0	2875.48	24.456	5.15902	1.03e-13	0	13.2316	7.7438	3.03292e-14	0	156.135	9.44393	0	0	36.6796	12.0631	0	0					COG4137	R	ABC-type uncharacterized transport system permease component
BGK56_RS08835	BGK56_08655	yfjD [H]	Putative membrane protein YfjD	1028	85	79	53	0	5873.34	5941.43	8.95636	0	0	13.9934	20.0949	0	1	2983.29	16.9705	0	0	0.426565	22.5741	0	1	1	1			COG4536	P	Putative Mg2+ and Co2+ transporter CorB
BGK56_RS08840	BGK56_08660	luxS [H]	S-ribosylhomocysteine lyase (EC 4.4.1.21) @ Autoinducer-2 production protein LuxS	411	24	32	16	0	8613.86	54044.8	5.90551	1.22e-05	0	409.955	34.1788	6.02526e-16	1	3682	27.8334	9.4071e-08	1	1981.75	29.356	5.39216e-10	1	1	1	GO:0043768|S-ribosylhomocysteine lyase activity	K07173	COG1854	T	LuxS protein involved in autoinducer AI2 synthesis
BGK56_RS08845	BGK56_08665	gshA [H]	Glutamate--cysteine ligase (EC 6.3.2.2)	1247	79	57	41	0	642.41	6.53313	2.31132	6.15e-06	0	0	3.72433	1.50533e-08	0											GO:0004357|glutamate-cysteine ligase activity	K01919,K03802	COG2918	H	Gamma-glutamylcysteine synthetase
BGK56_RS08850	BGK56_08670			60	5			1
BGK56_RS08865	BGK56_08685			60	4			1
BGK56_RS08870	BGK56_08690			73	2			1
BGK56_RS08875	BGK56_08695		Carbon storage regulator	147	8			0																					K03563
BGK56_RS08880	BGK56_08700		Alanyl-tRNA synthetase (EC 6.1.1.7)	2103	134			0																				GO:0004813|alanine-tRNA ligase activity	K01872
BGK56_RS08885	BGK56_08705	recA [H]	RecA protein	853	55	34	25	0	701.878	1.74458	1.53595	0.0634144	0	0	2.76781	0.00366058	0												K03553	COG0468	L	RecA/RadA recombinase
BGK56_RS08890	BGK56_08710	ygaD [H]	Nicotinamide-nucleotide amidase (EC 3.5.1.42)	402	20	15	11	0	1246.8	0	6.30764	2.85e-11	0	0	15.8396	6.57079e-13	0											GO:0019159|nicotinamide-nucleotide amidase activity	K03742,K03743	COG1546	R	Uncharacterized protein (competence- and mitomycin-induced)
BGK56_RS08895	BGK56_08715	lplT [H]	Lysophospholipid transporter LplT	951	71	81	47	0	7358.04	947.9	14.1364	0	0	154.021	19.9425	0	0	7394.25	14.7736	0	0	28898.3	23.1684	0	1		1		K08227	COG0477	GEPR	Permeases of the major facilitator superfamily
BGK56_RS08900	BGK56_08720	aas [H]	2-acylglycerophosphoethanolamine acyltransferase (EC 2.3.1.40) / Acyl-[acyl-carrier-protein] synthetase (EC 6.2.1.20)	1715	122	111	75	0	8519.18	1831.73	5.66447	0	0	2455.3	10.8974	0	0	136.486	7.83597	0	0	3.4133	9.22197	0	0			GO:0008779|acyl-[acyl-carrier-protein]-phospholipid O-acyltransferase activity;GO:0008922|long-chain fatty acid [acyl-carrier-protein] ligase activity	K00666,K01897,K01909,K05939	COG0318	IQ	Acyl-CoA synthetases (AMP-forming)/AMP-acid ligases II
BGK56_RS08905	BGK56_08725	aroL [H]	Shikimate kinase III (EC 2.7.1.71)	397	25	27	17	0	763.029	7.83527	10.9899	0	0	1155.59	24.0832	0	1									1		GO:0004765|shikimate kinase activity	K00891,K15546	COG0703	E	Shikimate kinase
BGK56_RS08910	BGK56_08730	proA [H]	Gamma-glutamyl phosphate reductase (EC 1.2.1.41)	1002	55	51	33	0	6734.85	0	7.35183	6.95e-15	0	0	19.5616	0	0	6.84017	12.882	2.31944e-15	0							GO:0004350|glutamate-5-semialdehyde dehydrogenase activity	K00147	COG0014	E	Gamma-glutamyl phosphate reductase
BGK56_RS08915	BGK56_08735	proB [H]	Glutamate 5-kinase (EC 2.7.2.11) / RNA-binding C-terminal domain PUA	882	52	67	39	0	8025.18	0.36695	5.70948	0	0	0	11.5699	0	0	100795	6.25604	4.551e-15	0	37485.2	8.69701	0	0			GO:0004349|glutamate 5-kinase activity	K00931	COG0263	E	Glutamate 5-kinase
BGK56_RS08920	BGK56_08740	crl [H]	Curlin genes transcriptional activator	320	23	18	12	0	967.85	0	9.86812	3.81e-08	0	0	27.2793	3.71961e-12	1									1			K11926	-
BGK56_RS08925	BGK56_08745	yafA [C]	Fermentation/respiration switch protein	999	65	47	31	0	1471.72	2731.43	5.07904	2.18e-11	0	5586.55	5.50801	6.81132e-10	0	60.0641	13.4448	0	0	51.1371	6.49418	1.58126e-15	0				K11750	COG1073	R	Hydrolases of the alpha/beta superfamily
BGK56_RS08930	BGK56_08750	gpt [H]	Xanthine-guanine phosphoribosyltransferase (EC 2.4.2.22)	371	19	20	10	0	739.567	0	15.1479	3.13e-13	0	0	20.5598	5.30713e-12	1									1		GO:0000310|xanthine phosphoribosyltransferase activity	K00769	COG0503	F	Adenine/guanine phosphoribosyltransferases and related PRPP-binding proteins
BGK56_RS08935	BGK56_08755	pepD [H]	Cytosol nonspecific dipeptidase (EC 3.4.13.18)	1167	61	62	34	0	5172.11	2.73744	26.9003	0	1	0	40.0123	0	1	87197.9	5.91897	7.88811e-12	0	31414.1	14.4268	0	0	1			K01270	COG2195	E	Di- and tripeptidases
BGK56_RS08940	BGK56_08760		DNA polymerase IV (EC 2.7.7.7)	843	53			0																				GO:0003887|DNA-directed DNA polymerase activity	K02346
BGK56_RS08945	BGK56_08765	tdhA [H]	Hemin receptor precursor	1839	134	113	74	0	3842.35	0	7.03027	0	0	1.82971	11.5008	0	0	34.4074	11.0739	0	0	0	12.0758	0	0				K16087	COG1629	P	Outer membrane receptor proteins mostly Fe transport
BGK56_RS08950	BGK56_08770	fecI [H]	RNA polymerase ECF-type sigma factor	423	26	16	11	0	582.325	5628.53	7.5225	1.03e-06	0	3833.82	17.1717	4.95139e-10	0												K03088	COG1595	K	DNA-directed RNA polymerase specialized sigma subunit sigma24 homolog
BGK56_RS08955	BGK56_08775	ugpQ [C]	Glycerophosphoryl diester phosphodiesterase (EC 3.1.4.46)	728	54	30	23	0	787.53	4.3349	4.80852	0.000201977	0	81.371	5.77286	2.55741e-07	0											GO:0008889|glycerophosphodiester phosphodiesterase activity	K01126,K19670	COG0584	C	Glycerophosphoryl diester phosphodiesterase
BGK56_RS08960	BGK56_08780	-	Probable exported or periplasmic protein in ApbE locus	181	16	13	9	0	9106.15	940.016	1.00317	0.992877	0	845031	-1.07349	0.866203	0												K05952	COG2991	S	Uncharacterized protein conserved in bacteria
BGK56_RS08965	BGK56_08785	apbE [H]	FAD:protein FMN transferase (EC 2.7.1.180)	824	55	61	34	0	591.324	0	3.18183	1.52e-12	0																K03734	COG1477	H	Membrane-associated lipoprotein involved in thiamine biosynthesis
BGK56_RS08970	BGK56_08790	nqrF [H]	Na(+)-translocating NADH-quinone reductase subunit F (EC 1.6.5.8)	980	58	82	45	0	24544.6	61.1472	10.4878	0	0	0	40.0286	0	1	56.4499	18.1587	0	0	584.806	22.3858	0	1	1	1		K00351	COG2871	C	Na+-transporting NADH:ubiquinone oxidoreductase subunit NqrF
BGK56_RS08975	BGK56_08795	nqrE [H]	Na(+)-translocating NADH-quinone reductase subunit E (EC 1.6.5.8)	476	38	35	23	0	9737.89	228.648	12.8824	9.34e-16	0	65.6299	20.0262	0	1	2023.74	32.6763	0	1	23.6673	21.4264	0	1	1	1		K00350	COG2209	C	Na+-transporting NADH:ubiquinone oxidoreductase subunit NqrE
BGK56_RS08980	BGK56_08800	nqrD [H]	Na(+)-translocating NADH-quinone reductase subunit D (EC 1.6.5.8)	503	33	37	21	0	5868.87	5655.51	3.81949	5.33e-06	0	1548.52	8.36241	1.67242e-14	0	67.2622	7.7523	3.83704e-12	0	114.249	8.0235	1.10942e-14	0				K00349	COG1347	C	Na+-transporting NADH:ubiquinone oxidoreductase subunit NqrD
BGK56_RS08985	BGK56_08805	nqrC [H]	Na(+)-translocating NADH-quinone reductase subunit C (EC 1.6.5.8)	635	42	27	20	0	624.856	34.9012	5.26243	3.39e-12	0	0	12.5124	1.76808e-15	0												K00348	COG2869	C	Na+-transporting NADH:ubiquinone oxidoreductase subunit NqrC
BGK56_RS08990	BGK56_08810	nqrB [H]	Na(+)-translocating NADH-quinone reductase subunit B (EC 1.6.5.8)	990	50	73	38	0	11440.7	61.0483	14.0194	0	0	34224.2	40.6516	0	1	213.759	17.5526	0	0	32.8289	37.7112	0	1	1	1		K00347	COG1805	C	Na+-transporting NADH:ubiquinone oxidoreductase subunit NqrB
BGK56_RS08995	BGK56_08815	nqrA [H]	Na(+)-translocating NADH-quinone reductase subunit A (EC 1.6.5.8)	1074	69	93	50	0	30197.9	11157	12.7901	0	0	9363.7	21.7557	0	1	699.447	27.1993	0	1	145.382	26.4069	0	1	1	1		K00346	COG1726	C	Na+-transporting NADH:ubiquinone oxidoreductase subunit NqrA
BGK56_RS09000	BGK56_08820	yafK [H]	Putative L,D-transpeptidase YafK	589	48	24	18	0	1586.68	152.323	9.42241	6.26e-13	0	204.937	21.0142	0	1	18.4222	8.55049	9.57652e-15	0	8.66862	13.7109	0	0	1				COG3034	S	Uncharacterized protein conserved in bacteria
BGK56_RS09005	BGK56_08825	yafJ [H]	Putative glutamine amidotransferase YafJ	613	38	40	24	0	7081.92	0.345688	3.8415	4.46e-08	0	2.05093	13.4693	0	0					5.49958	10.5112	0	0				K07008	COG0121	R	Predicted glutamine amidotransferase
BGK56_RS09010	BGK56_08830		D-sedoheptulose 7-phosphate isomerase (EC 5.3.1.28)	462	25			0																					K03271,K12961
BGK56_RS09015	BGK56_08835	fadE [H]	Acyl-coenzyme A dehydrogenase FadE	1967	126	94	70	0	1189.08	8.04031	6.15001	0	0	6.5862	12.0107	0	0	37.6772	7.06517	0	0								K06445,K06446	COG1960	I	Acyl-CoA dehydrogenases
BGK56_RS09020	BGK56_08840	tdcF [C]	RidA/YER057c/UK114 superfamily, group 3	371	25	18	13	0	6771.43	15.0988	15.621	2.87e-12	0	41.5296	54.763	0	1	16.4777	12.9429	1.13693e-12	0					1				COG0251	J	Putative translation initiation inhibitor yjgF family
BGK56_RS09025	BGK56_08845	lysA [H]	Diaminopimelate decarboxylase (EC 4.1.1.20)	1007	64	75	43	0	17535	59684.4	5.66192	0	0	2945.32	9.03051	0	0	2453	15.0524	0	0	1795.92	13.3684	0	0			GO:0008836|diaminopimelate decarboxylase activity	K01586,K12526	COG0019	E	Diaminopimelate decarboxylase
BGK56_RS09030	BGK56_08850	lysR [H]	Transcriptional activator protein LysR	747	40	41	24	0	3719.34	105.387	5.48241	2.29e-08	0	0	24.7492	0	1	24.9152	13.2146	0	0	35.5822	9.44062	0	0	1				COG0583	K	Transcriptional regulator
BGK56_RS09035	BGK56_08855	ttdR [H]	LysR-family transcriptional regulator clustered with PA0057	735	52	36	24	0	1048.15	25.7661	4.48272	2.91e-07	0	1.33946	9.2505	5.01658e-09	0													COG0583	K	Transcriptional regulator
BGK56_RS09040	BGK56_08860		MBL-fold metallo-hydrolase superfamily	697	46			0
BGK56_RS09045	BGK56_08865	-	Thioredoxin-like protein clustered with PA0057	515	29	26	21	0	2095.67	0	3.77236	1.21e-07	0	0	8.89715	0	0												K07396	COG3531	O	Predicted protein-disulfide isomerase
BGK56_RS09050	BGK56_08870		hypothetical protein	512	56			0																					K02506,K02654
BGK56_RS09055	BGK56_08875	rsmE [H]	16S rRNA (uracil(1498)-N(3))-methyltransferase (EC 2.1.1.193)	584	32	23	16	0	921.715	0.441618	19.0709	1.26e-14	0	0	20.7582	5.72437e-15	1									1			K09761	COG1385	S	Uncharacterized protein conserved in bacteria
BGK56_RS09060	BGK56_08880		Glutathione synthetase (EC 6.3.2.3)	757	43			0																				GO:0004363|glutathione synthase activity	K01920
BGK56_RS09065	BGK56_08885		UPF0301 protein YqgE	447	27			0																					K07735
BGK56_RS09070	BGK56_08890	yqg	Putative pre-16S rRNA nuclease Yqg	335	12			1																					K07447
BGK56_RS09075	BGK56_08895		UPF0001 protein YggS	555	27			0																					K06997
BGK56_RS09080	BGK56_08900		Pyrroline-5-carboxylate reductase (EC 1.5.1.2)	656	38			0																				GO:0004735|pyrroline-5-carboxylate reductase activity	K00286
BGK56_RS09085	BGK56_08905	yggT	Cell division integral membrane protein, YggT and half-length relatives	467	47			1																					K02221
BGK56_RS09090	BGK56_08910		Nucleoside 5-triphosphatase RdgB (dHAPTP, dITP, XTP-specific) (EC 3.6.1.66)	474	19			0																					K02428,K03742
BGK56_RS09095	BGK56_08915	yggW [H]	Radical SAM family enzyme, similar to coproporphyrinogen III oxidase, oxygen-independent, clustered with nucleoside-triphosphatase RdgB	911	58	54	33	0	2695.88	1.84338	6.00851	0	0	0	14.8838	0	0	5.07095	7.04277	7.91082e-16	0								K02495	COG0635	H	Coproporphyrinogen III oxidase and related Fe-S oxidoreductases
BGK56_RS09100	BGK56_08920	yclQ [H]	Ferric anguibactin-binding protein	759	44	45	28	0	7744.05	85503.3	9.351	0	0	89607.9	21.2811	0	1	174.122	19.3972	0	0					1			K02016	COG4607	P	ABC-type enterochelin transport system periplasmic component
BGK56_RS09105	BGK56_08925	yggN [H]	FIG004016: Uncharacterized protein YggN	579	41	40	24	0	6397.97	9.34226	6.97068	3.07e-14	0	842.053	7.1977	6.42687e-14	0	706.501	8.45776	2.21626e-14	0	93.3861	8.33273	0	0					-
BGK56_RS09110	BGK56_08930	glsA [H]	Glutaminase (EC 3.5.1.2)	740	47	44	31	0	2775.16	0	10.5815	0	0	0	21.3768	0	1	18.7608	10.4641	0	0	0	14.865	0	0	1		GO:0004359|glutaminase activity	K01425	COG2066	E	Glutaminase
BGK56_RS09115	BGK56_08935	yggL [H]	FIG002060: uncharacterized protein YggL	263	18	11	9	0	2107.71	0	3.3851	0.0042507	0	0	9.14963	6.35558e-08	0												K09923	COG3171	S	Uncharacterized protein conserved in bacteria
BGK56_RS09120	BGK56_08940	trmB [H]	tRNA (guanine(46)-N(7))-methyltransferase (EC 2.1.1.33)	575	27	29	19	0	6627.35	0	12.5981	1.9e-14	0	1.06528	22.4998	1.76808e-15	1	26.5996	17.0022	0	0					1		GO:0008176|tRNA (guanine-N7-)-methyltransferase activity	K03439	COG0220	R	Predicted S-adenosylmethionine-dependent methyltransferase
BGK56_RS09125	BGK56_08945	mutY [H]	A/G-specific adenine glycosylase (EC 3.2.2.-)	851	52	45	31	0	2248.16	32.5697	9.6144	0	0	3.61971	18.4706	0	0											GO:0000701|purine-specific mismatch base pair DNA N-glycosylase activity;GO:0000701|uracil DNA N-glycosylase activity;GO:0000701|single-strand selective uracil DNA N-glycosylase activity;GO:0000701|DNA N-glycosylase activity;GO:0000701|DNA-3-methylbase glycosylase activity;GO:0000701|nicotinamide riboside hydrolase activity;GO:0000701|nicotinic acid riboside hydrolase activity;GO:0000701|deoxyrib…	K03575	COG1194	L	A/G-specific DNA glycosylase
BGK56_RS09130	BGK56_08950		FIG001341: Probable Fe(2+)-trafficking protein YggX	215	11			0
BGK56_RS09135	BGK56_08955		Membrane-bound lytic murein transglycosylase C (EC 3.2.1.n1)	858	70			0																					K08306,K08308
BGK56_RS09140	BGK56_08960			59	2			0
BGK56_RS09145	BGK56_08965	xerC [H]	Mobile element protein	855	44	32	25	0	723.392	0.345688	4.42442	5.49e-11	0	1.83847	8.69231	3.36523e-10	0													COG0582	L	Integrase
BGK56_RS09150	BGK56_08970		hypothetical protein	1273	55			0
BGK56_RS09155	BGK56_08975		hypothetical protein	260	3			1
BGK56_RS09160	BGK56_08980	yubB [H]	hypothetical protein	800	34	21	15	0	1855.52	101206	3.21646	0.000775424	0	110524	6.39174	1.65253e-06	0	88.489	8.53464	3.40452e-07	0									-
BGK56_RS09165	BGK56_08985		hypothetical protein	239	15			0																					K18837
BGK56_RS09170	BGK56_08990		Antirestriction protein	779	29			0																					K06919
BGK56_RS09175	BGK56_08995		hypothetical protein	517	21			0
BGK56_RS09180	BGK56_09000		hypothetical protein	409	22			0
BGK56_RS09185				284	15	13	9	0	794.705	216.802	23.7311	2.93e-11	1	91.9252	28.8726	4.63154e-14	1									1
BGK56_RS09190	BGK56_09005		hypothetical protein	337	11			0
BGK56_RS09195	BGK56_09010		hypothetical protein	253	14	12	9	0	584.894	0	6.79544	0.00121406	0	0	19.3166	1.25285e-06	0
BGK56_RS09200	BGK56_09015		hypothetical protein	219	8			0
BGK56_RS09205				155	7			0
BGK56_RS09210	BGK56_09020		hypothetical protein	488	43			0
BGK56_RS09215	BGK56_09025		hypothetical protein	726	44			0
BGK56_RS09220	BGK56_09030	-	hypothetical protein	191	17	6	5	0	3596.2	3.02974	16.2794	0.00724665	0	0	467.611	1.12729e-05	1	140.897	113.27	0.000223246	1	37.9793	1.97292	0.30037	0	1	1			-
BGK56_RS09225	BGK56_09035		hypothetical protein	239	21			1
BGK56_RS09230	BGK56_09040	-	hypothetical protein	325	23	17	10	0	1928.51	757.712	10.3897	4.35e-05	0	1912	19.8713	1.44772e-08	0	28.0499	76.7623	7.8715e-10	1						1			-
BGK56_RS09235	BGK56_09045			1210	45			0
BGK56_RS09240	BGK56_09050		hypothetical protein	270	9			0
BGK56_RS09245	BGK56_09055		hypothetical protein	1153	29			0
BGK56_RS09250	BGK56_09060		hypothetical protein	779	26			0
BGK56_RS09255	BGK56_09065		hypothetical protein	351	7			0
BGK56_RS09260	BGK56_09070	yadA [H]	hypothetical protein	1779	55	45	27	0	1917.9	35.1119	1.5816	0.0277773	0	9647.89	3.36525	5.70573e-06	0	20546.3	4.6775	3.12891e-07	0	611.29	3.76505	1.88823e-10	0					-
BGK56_RS09265	BGK56_09075		Type IV secretory pathway, VirB4 components	2293	56			0
BGK56_RS09270	BGK56_09080		putative lipoprotein	349	3			0
BGK56_RS09275	BGK56_09085		hypothetical protein	387	9			1
BGK56_RS09280	BGK56_09090		hypothetical protein	1223	27			0
BGK56_RS09285	BGK56_09095		hypothetical protein	716	21			0
BGK56_RS09290	BGK56_09100		hypothetical protein	515	20			0
BGK56_RS09295	BGK56_09105		hypothetical protein	332	10			0
BGK56_RS09300	BGK56_09110		probable membrane protein STY4566	330	14			0
BGK56_RS09305	BGK56_09115		hypothetical protein	191	5			1
BGK56_RS09310	BGK56_09120		hypothetical protein	260	10			0
BGK56_RS09315	BGK56_09125		hypothetical protein	486	18			0
BGK56_RS09320	BGK56_09130		putative membrane protein	599	21			0
BGK56_RS09325	BGK56_09135	-	Coupling protein VirD4, ATPase required for T-DNA transfer	1782	62	55	33	0	2825.33	824.528	3.59435	2.78e-10	0	1.27924	12.341	0	0	40.0042	6.902	0	0	0.621693	6.45408	0	0				K12071	-
BGK56_RS09335	BGK56_09145		hypothetical protein	443	11			0
BGK56_RS09340	BGK56_09150		hypothetical protein	510	21			0
BGK56_RS09345	BGK56_09155		probable exported protein STY4558	587	16			0
BGK56_RS09350	BGK56_09160		hypothetical protein	591	13			0
BGK56_RS09355	BGK56_09165		hypothetical protein	529	20			0																					K02487
BGK56_RS09360	BGK56_09170	tnpA1 [H]	Mobile element protein	349	41	50	26	0	6765.29	42313.4	8.40293	0	0	65924.4	7.32749	0	0	22365	8.46723	0	0	1488.4	9.63132	0	0				K07491	COG1943	L	Transposase and inactivated derivatives
BGK56_RS09365	BGK56_09175	fyuA [H]	hypothetical protein	1590	136	78	56	0	2406.96	452.467	3.86303	4.36e-11	0	6.12744	10.3018	0	0	17.0317	5.54886	3.69723e-14	0	29.1511	4.54845	0	0				K02014,K15721	COG1629	P	Outer membrane receptor proteins mostly Fe transport
BGK56_RS09370	BGK56_09180	ampG4 [H]	hypothetical protein	1050	117	31	25	0	1289.68	27621	2.02221	0.0353462	0	8873.5	3.2498	0.00277666	0	9.1775	14.1412	1.54256e-05	0								K05373,K08218	COG0477	GEPR	Permeases of the major facilitator superfamily
BGK56_RS09375	BGK56_09185		hypothetical protein	589	67			0
BGK56_RS09380	BGK56_09190	irp2 [H]	Polyketide synthase modules and related proteins	4883	464	234	173	0	4113.67	55.4203	4.85262	0	0	39.4596	8.63762	0	0	87.0594	7.61758	0	0	299.621	9.77473	0	0				K04784,K12237,K12239	COG1020	Q	Non-ribosomal peptide synthetase modules and related proteins
BGK56_RS09385	BGK56_09195	ppsE [H]	iron aquisition yersiniabactin synthesis enzyme (Irp1,polyketide synthetase) @ Siderophore biosynthesis non-ribosomal peptide synthetase modules	7371	592	520	334	0	14541.9	5287.18	5.0826	0	0	81659.7	7.85755	0	0	123020	6.7776	0	0	2.07419e+06	7.46146	0	0				K04786	COG3321	Q	Polyketide synthase modules and related proteins
BGK56_RS09390	BGK56_09200	-	hypothetical protein	870	70	46	30	0	1342.45	104.958	3.33161	4.54e-07	0	4.79761	12.3032	0	0	13.7003	6.3163	2.33193e-11	0	5.10774	9.11469	5.39437e-16	0				K04785,K12241	-
BGK56_RS09395	BGK56_09205	ybtT	Iron aquisition yersiniabactin synthesis enzyme YbtT @ Thioesterase in siderophore biosynthesis gene cluster	618	57			1																					K05374
BGK56_RS09400	BGK56_09210		hypothetical protein	1412	149			0																					K06020,K06021,K06147,K06148
BGK56_RS09405	BGK56_09215	msbA [C]	hypothetical protein	1381	143	36	31	0	1030.74	3.25821	3.08442	0.000454756	0	4.04464	11.0565	1.03041e-09	0	0	14.9535	1.94797e-07	0								K06020,K06147	COG1132	V	ABC-type multidrug transport system ATPase and permease components
BGK56_RS09410	BGK56_09220	hetI [H]	hypothetical protein	599	66	12	11	0	815.741	0.6284	1.51841	0.251998	0	0	4.11869	0.00432128	0												K06133	COG2091	H	Phosphopantetheinyl transferase
BGK56_RS09420	BGK56_09225		Transcriptional regulator	150	8			1																					K07733
BGK56_RS09435	BGK56_09240		Putative transposase	851	40	43	23	0	842.416	0.474878	3.9138	2.84e-09	0	0	10.0115	0	0
BGK56_RS09440	BGK56_09245		Transposase InsO for insertion sequence element IS911	164	9			0																					K07497
BGK56_RS09450	BGK56_09250		Antirestriction protein	277	8			0																					K06919
BGK56_RS09455	BGK56_09255		Antirestriction protein	140	7			0
BGK56_RS09460	BGK56_09260		hypothetical protein	1895	180			0																					K02014
BGK56_RS09465	BGK56_09265	btuB [C]	Zinc-regulated outer membrane receptor	1664	129	66	49	0	1002.76	0	4.20134	6.11e-15	0	2.57403	7.04253	6.02526e-16	0	32.0396	5.6364	3.18243e-13	0								K02014,K16087	COG1629	P	Outer membrane receptor proteins mostly Fe transport
BGK56_RS09475	BGK56_09270		hypothetical protein	284	15			1																					K07497
BGK56_RS09480	BGK56_09275		Inner membrane protein RclC associated with response to reactive chlorine species	188	16			0
BGK56_RS09485				174	13			0
BGK56_RS09490	BGK56_09280		hypothetical protein	578	57			0																					K07346,K07357,K15540
BGK56_RS09495	BGK56_09285		hypothetical protein	327	32			0																					K07345
BGK56_RS09500	BGK56_09290		hypothetical protein	248	32			1
BGK56_RS09505	BGK56_09295		probable exported protein STY4558	265	4			1
BGK56_RS09510	BGK56_09300		hypothetical protein	152	8			1
BGK56_RS09515	BGK56_09305	yjiP [C]	Mobile element protein	738	38	32	20	0	1469.72	0	8.10303	2.91e-14	0	0	17.4735	0	0													-
BGK56_RS09520	BGK56_09310	-	Putative uncharacterized protein STY4534 (Putative uncharacterized protein)	373	24	15	12	0	558.006	2.24041	2.99523	0.00231368	0	0.764435	8.41133	9.0669e-09	0													-
BGK56_RS09525				159	4			0
BGK56_RS09530	BGK56_09315		DNA topoisomerase III (EC 5.99.1.2) in PFGI-1-like cluster	1643	60			0																				GO:0003917|DNA topoisomerase type I activity	K03169
BGK56_RS09535	BGK56_09320		hypothetical protein	428	19			0
BGK56_RS09540	BGK56_09325	-	hypothetical protein	563	36	29	18	0	558.313	0	9.22045	3.28e-11	0	0	22.064	0	1									1				-
BGK56_RS09545	BGK56_09330		DUF1706 domain-containing protein	414	29	24	17	0	1071.57	0	12.9643	0	0	0	17.8643	0	0
BGK56_RS09550				143	12			0
BGK56_RS09555	BGK56_09335	-	FIG141751: hypothetical protein in PFGI-1-like cluster	1035	47	46	29	0	2198.61	0	3.44821	2.94e-07	0	0	6.29925	2.9131e-15	0	5.91611	4.18307	1.85777e-06	0									-
BGK56_RS09560	BGK56_09340		hypothetical protein	227	12			0
BGK56_RS09565	BGK56_09345	-	hypothetical protein	471	13	13	7	0	1082.32					0	6.73157	0.00415169	0													-
BGK56_RS09570	BGK56_09350		hypothetical protein	503	27			0
BGK56_RS09575	BGK56_09355	-	Protein with ParB-like nuclease domain in PFGI-1-like cluster	1319	51	36	25	0	2281.22	0	4.6062	1.34e-08	0	0	6.92432	1.58239e-13	0	60.1936	7.25771	1.3428e-08	0									-
BGK56_RS09580	BGK56_09360		Replicative DNA helicase (DnaB) (EC 3.6.4.12)	1081	38			0																					K02314
BGK56_RS09585	BGK56_09365		hypothetical protein	344	13			0
BGK56_RS09590	BGK56_09370	-	Chromosome partitioning ATPase in PFGI-1-like cluster, ParA-like	709	39	35	25	0	2143.68	22.903	2.47031	0.000173593	0	0	7.51574	6.02526e-16	0												K03496,K12055	COG1192	D	ATPases involved in chromosome partitioning
BGK56_RS09595	BGK56_09375	intS [H]	Integrase	191	14	19	10	0	6871.11	0	6.78297	1.5e-08	0	0	10.769	2.84976e-12	0	6.16339	9.73591	6.63645e-09	0									COG0582	L	Integrase
BGK56_RS09600	BGK56_09380		hypothetical protein	215	14			0
BGK56_RS09605	BGK56_09385		hypothetical protein	351	41			0
BGK56_RS09610	BGK56_09390	-	hypothetical protein	1256	69	52	35	0	6584.06	0	5.0873	3.46e-13	0	1.06528	8.14894	0	0	24.718	6.7842	0	0	0.763882	7.2107	0	0					-
BGK56_RS09615	BGK56_09395		hypothetical protein	301	17			0
BGK56_RS09620	BGK56_09400		hypothetical protein	644	21			0
BGK56_RS09625	BGK56_09405	-	VgrG protein	1683	98	75	49	0	2057.65	5.18381	3.8541	0	0	957.509	7.93108	0	0	118.222	6.30497	0	0	11.0365	6.86791	0	0				K11904	COG3501	S	Uncharacterized protein conserved in bacteria
BGK56_RS09630	BGK56_09410	ugpQ [H]	Glycerophosphoryl diester phosphodiesterase (EC 3.1.4.46)	591	27	26	18	0	681.206	40.3477	5.07549	6.59e-08	0	8.8033	4.01262	0.00074481	0											GO:0008889|glycerophosphodiester phosphodiesterase activity	K01126	COG0584	C	Glycerophosphoryl diester phosphodiesterase
BGK56_RS09635	BGK56_09415		ABC transporter involved in cytochrome c biogenesis, CcmB subunit	531	45			0																					K02194
BGK56_RS09640	BGK56_09420	ccmA [H]	ABC transporter involved in cytochrome c biogenesis, ATPase component CcmA	493	31	25	17	0	803.862	0	10.2417	9.88e-13	0	16.8176	9.38888	1.88615e-11	0												K02193	COG4133	O	ABC-type transport system involved in cytochrome c biogenesis ATPase component
BGK56_RS09645	BGK56_09425	kch [H]	hypothetical protein	939	76	43	34	0	537.107	0	3.65461	3.98e-10	0																K10716	COG1226	P	Kef-type K+ transport systems predicted NAD-binding component
BGK56_RS09650	BGK56_09430	cptA [H]	Phosphoethanolamine transferase EptC	1367	105	85	55	0	10959.1	1.25826	14.1796	0	0	0	24.2322	0	1	254.599	18.6432	0	0	38.5999	24.1959	0	1	1	1		K03760,K19353	COG2194	R	Predicted membrane-associated metal-dependent hydrolase
BGK56_RS09655	BGK56_09435		probable membrane protein yetF	522	53			0
BGK56_RS09660	BGK56_09440		MAEBL, putative	541	32	16	15	0	1092.24	4.81067	17.6963	7.92e-08	0	0	51.6159	0	1									1
BGK56_RS09665	BGK56_09445	elaA [C]	Acetyltransferase, GNAT family	349	30	31	16	0	1504.21	5.63371	5.37413	1.02e-12	0	0	19.4065	0	0	1830.33	9.01817	6.01842e-15	0									COG0454	KR	Histone acetyltransferase HPA2 and related acetyltransferases
BGK56_RS09670	BGK56_09450	ybiI	Uncharacterized zinc-finger containing protein YbiI	212	7			1
BGK56_RS09675	BGK56_09455	betT [H]	Secondary glycine betaine transporter BetU	1604	112	92	64	0	3826.53	21.648	4.28735	0	0	1.0342	8.35791	0	0	23.1399	7.8346	0	0	8.7869	7.15303	0	0				K02168	COG1292	M	Choline-glycine betaine transporter
BGK56_RS09680	BGK56_09460	hpcR [H]	Homoprotocatechuate degradative operon repressor	361	22	25	16	0	9928.82	0	53.4571	1.17e-13	1	0	121.46	0	1									1				COG1846	K	Transcriptional regulators
BGK56_RS09685	BGK56_09465		5-carboxymethyl-2-oxo-hex-3- ene-1,7-dioate decarboxylase (EC 4.1.1.68)	503	26			0																				GO:0018800|5-oxopent-3-ene-1,2,5-tricarboxylate decarboxylase activity	K05921
BGK56_RS09690	BGK56_09470	hpaG [H]	2-hydroxyhepta-2,4-diene-1,7-dioate isomerase (EC 5.3.3.-)	613	46	67	31	0	44526.2	200.224	6.714	0	0	22.3435	8.12752	0	0	970.168	8.00065	0	0	188.341	6.77593	0	0			GO:0000247|C-8 sterol isomerase activity;GO:0000247|delta5-delta2,4-dienoyl-CoA isomerase activity;GO:0000247|3-carboxymuconate cycloisomerase type II activity	K01826,K05921,K16165	COG0179	Q	2-keto-4-pentenoate hydratase/2-oxohepta-3-ene-17-dioic acid hydratase (catechol pathway)
BGK56_RS09695	BGK56_09475	hpcC [H]	5-carboxymethyl-2-hydroxymuconate semialdehyde dehydrogenase (EC 1.2.1.60)	1172	50	44	33	0	1634.04	0	10.9611	0	0	0	19.4065	0	0	19.3487	9.07163	6.01842e-15	0							GO:0018480|5-carboxymethyl-2-hydroxymuconic-semialdehyde dehydrogenase activity	K00151,K10217	COG1012	C	NAD-dependent aldehyde dehydrogenases
BGK56_RS09700	BGK56_09480		3,4-dihydroxyphenylacetate 2,3-dioxygenase (EC 1.13.11.15)	704	48			0																				GO:0008687|3,4-dihydroxyphenylacetate 2,3-dioxygenase activity	K00455
BGK56_RS09705	BGK56_09485	hpcD [H]	5-carboxymethyl-2-hydroxymuconate delta-isomerase (EC 5.3.3.10)	303	21	21	13	0	2500.21	5.37969	10.4869	5.32e-11	0	0	27.9489	0	1									1		GO:0008704|5-carboxymethyl-2-hydroxymuconate delta-isomerase activity	K01826	COG3232	E	5-carboxymethyl-2-hydroxymuconate isomerase
BGK56_RS09710	BGK56_09490	bcr [H]	Multidrug resistance transporter, Bcr/CflA family / 5-carboxymethyl-2-hydroxymuconate semialdehyde dehydrogenase (EC 1.2.1.60)	949	74	52	35	0	3028.91	7.68888	6.45354	0	0	35.7792	8.93168	0	0	6.92732	13.5522	0	0							GO:0018480|5-carboxymethyl-2-hydroxymuconic-semialdehyde dehydrogenase activity	K07552,K18552	COG0477	GEPR	Permeases of the major facilitator superfamily
BGK56_RS09715	BGK56_09495	gabD [H]	Succinate-semialdehyde dehydrogenase [NAD(P)+] (EC 1.2.1.16)	1172	58	43	26	0	1603.62	6.81198	4.65013	4.5e-13	0	0	9.82698	0	0	31.0359	8.15894	0	0							GO:0009013|succinate-semialdehyde dehydrogenase [NAD(P)+] activity	K00135	COG1012	C	NAD-dependent aldehyde dehydrogenases
BGK56_RS09720	BGK56_09500	hpcG [H]	2-oxo-hepta-3-ene-1,7-dioic acid hydratase [H]	641	33	30	19	0	1141.07	0	9.33496	7.77e-15	0	1.65998	12.4967	0	0	0.222098	12.0256	0	0									COG3971	Q	2-keto-4-pentenoate hydratase
BGK56_RS09725	BGK56_09505	hpcH [H]	2,4-dihydroxyhept-2-ene-1,7-dioic acid aldolase (EC 4.1.2.52)	644	41	30	23	0	6028.31	3.78914	5.33489	1.59e-09	0	0	23.9863	0	1									1			K01630,K02510	COG3836	G	24-dihydroxyhept-2-ene-17-dioic acid aldolase
BGK56_RS09730	BGK56_09510	ttuB [H]	4-hydroxyphenylacetate symporter, major facilitator superfamily (MFS)	1095	80	77	49	0	2573.25	192.022	8.65371	0	0	260.596	15.9595	0	0	644033	4.65712	8.9226e-11	0	601922	4.53384	4.323e-12	0				K02511,K07783,K08191,K13021	COG0477	GEPR	Permeases of the major facilitator superfamily
BGK56_RS09735	BGK56_09515	-	Transcriptional activator of 4-hydroxyphenylacetate 3-monooxygenase operon, XylS/AraC family	707	51	39	26	0	1737	677439	1.83015	0.0183848	0	1607.85	4.19778	1.76373e-06	0	104.14	11.7409	2.23299e-11	0	134.778	7.90143	1.12096e-13	0				K02508	COG2207	K	AraC-type DNA-binding domain-containing proteins
BGK56_RS09740	BGK56_09520		hypothetical protein	267	20			1
BGK56_RS09745	BGK56_09525	bcsA [H]	Cellulose synthase catalytic subunit [UDP-forming] (EC 2.4.1.12)	1688	164	74	57	0	795.561	0.861461	2.86959	2.43e-10	0	3.46819	5.21924	1.43621e-13	0											GO:0016760|cellulose synthase (UDP-forming) activity	K00694	COG1215	M	Glycosyltransferases probably involved in cell wall biogenesis
BGK56_RS09750	BGK56_09530		Cellulose synthase operon protein C	1842	160			0
BGK56_RS09755	BGK56_09535	bscS [H]	Cellulose synthase operon protein C	2955	235	136	99	0	4354.65	34.5742	6.57546	0	0	22.1745	11.4824	0	0	242.546	8.7246	0	0	1868.01	13.666	0	0					COG0457	R	FOG: TPR repeat
BGK56_RS09760	BGK56_09540		hypothetical protein	363	35			0
BGK56_RS09765	BGK56_09545		hypothetical protein	716	78			0
BGK56_RS09770	BGK56_09550		UTP--glucose-1-phosphate uridylyltransferase (EC 2.7.7.9)	711	69			0																				GO:0003983|UTP:glucose-1-phosphate uridylyltransferase activity	K00963
BGK56_RS09775	BGK56_09555	oxyR [H]	Transcriptional regulator, LysR family	546	48	24	19	0	784.3	70394.7	8.04437	4.35e-07	0	32789.3	9.11893	1.15856e-08	0												K04761	COG0583	K	Transcriptional regulator
BGK56_RS09780	BGK56_09560	hpaB [H]	4-hydroxyphenylacetate 3-monooxygenase (EC 1.14.14.9)	1249	81	78	49	0	8808.34	47211.2	7.93366	0	0	22314	18.3349	0	0	164.146	10.5287	0	0	17.8391	15.564	0	0			GO:0052881|4-hydroxyphenylacetate 3-monooxygenase activity	K00483,K14534	COG2368	Q	Aromatic ring hydroxylase
BGK56_RS09785	BGK56_09565	hpaC [H]	4-hydroxyphenylacetate 3-monooxygenase, reductase component (EC 1.6.8.-)	414	18	16	11	0	7606.74	0.287154	5.01343	2.36e-06	0	0	8.81923	9.76978e-10	0												K00484,K09024	COG1853	R	Conserved protein/domain typically associated with flavoprotein oxygenases DIM6/NTAB family
BGK56_RS09790	BGK56_09570	-	Iron siderophore receptor protein	2132	140	109	76	0	4077.03	14821.4	8.76325	0	0	17.0916	25.2197	0	1	44.1673	11.6835	0	0	14.648	13.9728	0	0	1			K16087	COG1629	P	Outer membrane receptor proteins mostly Fe transport
BGK56_RS09795	BGK56_09575		Inner-membrane permease FptX, ferripyochelin	968	62			0																					K08218
BGK56_RS09800	BGK56_09580	-	Putative iron-regulated membrane protein FtpC in pyochelin gene cluster	1143	69	54	31	0	3441.97	0.883236	5.79808	0	0	0.517101	8.75927	0	0	87.4927	11.1518	0	0	4.93023	9.79632	0	0					COG3182	S	Uncharacterized iron-regulated membrane protein
BGK56_RS09805	BGK56_09585		hypothetical protein	205	15			0
BGK56_RS09810	BGK56_09590	fptA [H]	Fe(3+)-pyochelin receptor [H]	1711	98	79	55	0	1321.27	0	6.93389	0	0	0	15.9379	0	0	18.5935	9.936	0	0									COG4773	P	Outer membrane receptor for ferric coprogen and ferric-rhodotorulic acid
BGK56_RS09815	BGK56_09595	pchR [H]	Transcriptional regulator, AraC family	695	50	48	28	0	2799.18	11144.1	4.22512	7.98e-11	0	44252.9	9.24167	0	0	38010.4	4.68575	6.5432e-14	0	6627.76	6.68547	0	0				K05372,K12243	COG2207	K	AraC-type DNA-binding domain-containing proteins
BGK56_RS09820	BGK56_09600	cynX [H]	Uncharacterized MFS-type transporter	975	65	74	47	0	10197.9	1.54743	4.5981	6.95e-15	0	4.15018	8.26301	0	0	22.4246	6.47599	0	0	7.02598	6.54009	0	0				K03449	COG2807	P	Cyanate permease
BGK56_RS09825	BGK56_09605	guaD [H]	tRNA-specific adenosine-34 deaminase (EC 3.5.4.33)	371	18	17	10	0	15432.8	2.29723	3.24436	4.74e-05	0	0	12.7818	3.51022e-14	0	21.6132	8.07391	9.49767e-09	0								K01487,K01493	COG0590	FJ	Cytosine/adenosine deaminases
BGK56_RS09830	BGK56_09610	yahD [C]	Ankyrin	548	38	36	22	0	1044.81	0.36695	4.24198	4.59e-11	0	0	8.45918	1.74723e-12	0	1.97204	6.77646	2.28597e-14	0								K06867	COG0666	R	FOG: Ankyrin repeat
BGK56_RS09835	BGK56_09615	pecT [H]	Transcriptional regulator, LysR family	680	44	35	23	0	1327.14	0	6.02087	6.47e-11	0	0	10.8942	0	0	9.64825	8.33546	2.98858e-07	0								K19242	COG0583	K	Transcriptional regulator
BGK56_RS09840	BGK56_09620	-	hypothetical protein	315	24	14	9	0	1063.58	0.712318	11.1729	3.78e-05	0	0	124.238	1.53629e-09	1									1				-
BGK56_RS09865	BGK56_09640		hypothetical protein	644	38			0
BGK56_RS09870	BGK56_09645	-	VgrG protein	1717	122	71	45	0	5845.07	697.953	8.28222	0	0	6.12031	16.4757	0	0	24.7913	8.93778	0	0								K11904	COG3501	S	Uncharacterized protein conserved in bacteria
BGK56_RS09875	BGK56_09650		Hcp	414	22			0																					K11903
BGK56_RS09880	BGK56_09655		Fructose-bisphosphate aldolase class II (EC 4.1.2.13)	860	49			0																				GO:0004332|fructose-bisphosphate aldolase activity	K01624
BGK56_RS09885	BGK56_09660		Phosphoglycerate kinase (EC 2.7.2.3)	930	46			1																				GO:0004618|phosphoglycerate kinase activity	K00927,K01803
BGK56_RS09890	BGK56_09665	epd [H]	D-erythrose-4-phosphate dehydrogenase (EC 1.2.1.72)	815	46	44	28	0	13015.5	70.0418	9.30054	0	0	0	23.4053	0	1	19.9461	13.3981	0	0	251.292	17.1753	0	0	1		GO:0048001|erythrose-4-phosphate dehydrogenase activity	K00134,K03472	COG0057	G	Glyceraldehyde-3-phosphate dehydrogenase/erythrose-4-phosphate dehydrogenase
BGK56_RS09895	BGK56_09670		Transketolase (EC 2.2.1.1)	1595	93			1																				GO:0004802|transketolase activity	K00615
BGK56_RS09900	BGK56_09675			150	14	9	7	0	787.832	0	12.548	7.61e-07	0	0	20.5163	1.0829e-07	1	83.8123	7.12355	0.00378033	0					1
BGK56_RS09905				321	28			0
BGK56_RS09910	BGK56_09680		hypothetical protein	546	42			0																					K06137
BGK56_RS09920	BGK56_09690	-	hypothetical protein	827	79	65	44	0	1446.05	0.757435	2.93994	2.26e-09	0	1.83847	5.74589	0	0	12.2631	4.79219	3.02023e-14	0									-
BGK56_RS09925	BGK56_09695	yfcP [C]	Fimbrial Protein	450	25	23	15	0	1111.66	27.7669	6.22231	7.31e-09	0	0	26.4793	0	1									1				COG3539	NU	P pilus assembly protein pilin FimA
BGK56_RS09930	BGK56_09700		MrfF	419	23			0
BGK56_RS09935	BGK56_09705	yfcR [H]	hypothetical protein	368	24	21	15	0	557.389	0	21.8981	0	1													1				COG3539	NU	P pilus assembly protein pilin FimA
BGK56_RS09940	BGK56_09710	smfA [H]	MrfE	551	36	32	18	0	707.954	0	17.7013	0	0	0.775652	17.5916	0	0													COG3539	NU	P pilus assembly protein pilin FimA
BGK56_RS09945	BGK56_09715	papD [H]	Periplasmic fimbrial chaperone StfD	599	45	32	26	0	1305.37	1.10085	5.70072	0	0	17.3961	11.113	3.99906e-14	0	5893.03	8.63289	8.96774e-11	0	3892.77	10.7612	0	0				K07346	COG3121	NU	P pilus assembly protein chaperone PapD
BGK56_RS09950	BGK56_09720	yfcU [H]	Fimbriae usher protein StfC	2027	161	120	79	0	2031.56	1.55887	4.89056	0	0	0.178816	8.82655	0	0	59.687	7.07666	0	0	0	8.79207	0	0				K07347	COG3188	NU	P pilus assembly protein porin PapC
BGK56_RS09955	BGK56_09725		MrfB	419	29			0
BGK56_RS09960	BGK56_09730	smfA [H]	Type-1 fimbrial protein, A chain	447	30	29	18	0	764.754	0	2.83459	0.000702968	0	6.02207	3.10732	0.000790547	0													COG3539	NU	P pilus assembly protein pilin FimA
BGK56_RS09965	BGK56_09735		hypothetical protein	315	30			0
BGK56_RS09975	BGK56_09745		DNA polymerase III epsilon subunit (EC 2.7.7.7)	608	41			1																				GO:0003887|DNA-directed DNA polymerase activity	K02342,K14159
BGK56_RS09980	BGK56_09750		Ribonuclease HI (EC 3.1.26.4)	375	22			1																				GO:0004523|RNA-DNA hybrid ribonuclease activity	K03469
BGK56_RS09985	BGK56_09755	yafS [H]	FIG005121: SAM-dependent methyltransferase (EC 2.1.1.-)	579	36	33	20	0	1270.43	324392	2.8119	0.000509979	0	9822.41	5.22292	5.18449e-08	0	87.6551	6.10985	9.76216e-10	0							GO:0000179|rRNA (adenine-N6,N6-)-dimethyltransferase activity;GO:0000179|protein C-terminal carboxyl O-methyltransferase activity;GO:0000179|tRNA (guanine-N2-)-methyltransferase activity;GO:0000179|C-methyltransferase activity;GO:0000179|N-methyltransferase activity;GO:0000179|O-methyltransferase activity;GO:0000179|S-methyltransferase activity;GO:0000179|RNA methyltransferase activity;GO:0000179…		COG0500	QR	SAM-dependent methyltransferases
BGK56_RS09990	BGK56_09760	gloB [H]	Hydroxyacylglutathione hydrolase (EC 3.1.2.6)	603	41	46	28	0	9803.03	4.12827	9.72007	0	0	8.88909	22.4323	0	1	27291.8	13.4909	0	0	77.9262	16.5797	0	0	1		GO:0004416|hydroxyacylglutathione hydrolase activity	K01069	COG0491	R	Zn-dependent hydrolases including glyoxylases
BGK56_RS09995	BGK56_09765		Membrane-bound lytic murein transglycosylase D	1067	81	81	45	0	9921.11	0.25136	6.34192	0	0	9.34937	10.3831	0	0	49173.4	10.152	0	0	4237.77	6.77196	0	0				K08307
BGK56_RS10000	BGK56_09770		hypothetical protein	207	23			1
BGK56_RS10005	BGK56_09775	ybaJ [H]	Hha toxicity modulator TomB	294	28	34	17	0	9655.43	7906.09	2.54735	0.000110321	0	10179	4.42169	1.35131e-07	0	43774.7	2.80589	3.99579e-05	0	814.468	2.84579	2.3762e-05	0				K19162	-
BGK56_RS10010	BGK56_09780		Haemolysin expression modulating protein	162	11			1																					K05839
BGK56_RS10015	BGK56_09785			76	2			0
BGK56_RS10020	BGK56_09790	ybaY [H]	Glycoprotein-polysaccharide metabolism	366	26	26	16	0	20180.4	0.453372	44.3454	0	1	2.9071	69.5283	0	1	1359.73	34.3387	0	1	27763.2	37.6138	0	1	1	1		K09914	COG3126	S	Uncharacterized protein conserved in bacteria
BGK56_RS10025	BGK56_09795	tesB [H]	Acyl-CoA thioesterase II (EC 3.1.2.-)	692	44	49	31	0	2383.58	2.71013	14.9739	0	0	0	36.4594	0	1	82.1467	15.9579	0	0					1		GO:0016289|CoA hydrolase activity;GO:0016289|2-oxoglutaryl-CoA thioesterase activity;GO:0016289|2,4,4-trimethyl-3-oxopentanoyl-CoA thioesterase activity;GO:0016289|3-isopropylbut-3-enoyl-CoA thioesterase activity;GO:0016289|glutaryl-CoA hydrolase activity;GO:0016289|acyl-CoA hydrolase activity	K10805	COG1946	I	Acyl-CoA thioesterase
BGK56_RS10030	BGK56_09800	amtB [H]	Ammonium transporter	1026	65	58	37	0	654.47	1.76647	5.0134	0	0	5.46412	5.36736	1.15097e-12	0												K03320	COG0004	P	Ammonia permease
BGK56_RS10035	BGK56_09805		Nitrogen regulatory protein P-II, GlnK	270	20			0																					K04751,K04752
BGK56_RS10040	BGK56_09810	mdlB [H]	Efflux ABC transporter, permease/ATP-binding protein MdlB	1427	100	74	49	0	3946.63	457256	9.18371	0	0	18886.8	20.7703	0	1	352760	7.13829	0	0	32177.1	8.99025	0	0	1			K06147,K06148,K18890	COG1132	V	ABC-type multidrug transport system ATPase and permease components
BGK56_RS10045	BGK56_09815	mdlA [H]	Efflux ABC transporter, permease/ATP-binding protein MdlA	1395	98	89	57	0	9104.42	38444	4.39117	0	0	14066.9	10.1482	0	0	39.2601	9.92935	0	0	20.1205	12.348	0	0				K02021,K06147,K06148	COG1132	V	ABC-type multidrug transport system ATPase and permease components
BGK56_RS10050	BGK56_09820	ybaO [H]	Uncharacterized transcriptional regulator YbaO, AsnC family	368	27	25	15	0	2317.8	0	26.1036	0	1	0	49.8706	0	1									1			K03719,K05800	COG1522	K	Transcriptional regulators
BGK56_RS10055	BGK56_09825	queC [H]	7-cyano-7-deazaguanine synthase (EC 6.3.4.20)	558	35	37	23	0	4304.37	0	11.8642	0	0	6.02207	20.8687	0	1	5.41586	10.9087	0	0					1			K06920	COG0603	R	Predicted PP-loop superfamily ATPase
BGK56_RS10060	BGK56_09830	tesC [H]	Medium to long chain fatty acid-CoA thioesterase FadM	344	23	18	15	0	706.608	240.659	1.84617	0.11798	0	0	9.81223	4.49145e-06	0												K07107,K12500	COG0824	R	Predicted thioesterase
BGK56_RS10065	BGK56_09835		COG1555: DNA uptake protein and related DNA-binding proteins	294	19			0																					K02237
BGK56_RS10070	BGK56_09840	ppiD [H]	Peptidyl-prolyl cis-trans isomerase PpiD (EC 5.2.1.8)	1484	103	94	59	0	6743.18	10.0498	5.50411	0	0	0	14.5034	0	0	9216.57	9.32332	0	0	18.4555	11.7791	0	0			GO:0003755|peptidyl-prolyl cis-trans isomerase activity	K01802,K03770	COG0760	O	Parvulin-like peptidyl-prolyl isomerase
BGK56_RS10075	BGK56_09845	hupB [H]	DNA-binding protein HU-beta	231	12	25	10	0	23777.3	407.661	6.47406	9.66e-08	0	10312.3	11.909	0	0	58163.9	6.47396	1.54788e-08	0	26269.8	5.27235	2.01694e-07	0				K03530,K05787	COG0776	L	Bacterial nucleoid DNA-binding protein
BGK56_RS10080	BGK56_09850		ATP-dependent protease La (EC 3.4.21.53) Type I	1955	112			0																					K01338
BGK56_RS10085	BGK56_09855	clpX [H]	ATP-dependent Clp protease ATP-binding subunit ClpX	1021	55	65	35	0	22969.5	45.3408	5.60533	0	0	5.91568	18.3269	0	0	170.23	10.4005	0	0	24.7797	11.6844	0	0				K03544	COG1219	O	ATP-dependent protease Clp ATPase subunit
BGK56_RS10090	BGK56_09860	clpP [H]	ATP-dependent Clp protease proteolytic subunit (EC 3.4.21.92)	495	23	29	16	0	25419.3	0	26.108	0	1	0	60.5071	0	1	82.4217	54.0181	0	1	23.7951	27.7681	0	1	1	1		K01358	COG0740	OU	Protease subunit of ATP-dependent Clp proteases
BGK56_RS10095	BGK56_09865	tig [H]	Cell division trigger factor (EC 5.2.1.8)	1043	42	43	26	0	10672.8	44.2915	5.84055	5.89e-12	0	154.12	10.6479	8.57336e-12	0	31272.8	4.48744	1.63485e-07	0	169986	2.57553	0.00198206	0			GO:0003755|peptidyl-prolyl cis-trans isomerase activity	K01802,K03545	COG0544	O	FKBP-type peptidyl-prolyl cis-trans isomerase (trigger factor)
BGK56_RS10100	BGK56_09870		Cell division protein BolA	270	19			0																					K05527
BGK56_RS10105	BGK56_09875	yajG [H]	Hypothetical lipoprotein YajG precursor	462	30	31	18	0	2255.78	0.043211	14.1969	0	0	0.257403	20.3459	0	1	97.182	11.9144	1.76613e-12	0					1			K07286	COG3056	M	Uncharacterized lipoprotein
BGK56_RS10110	BGK56_09880	ampG [H]	AmpG permease	1208	91	84	51	0	4116.6	45.1969	5.44058	0	0	17.334	13.2779	0	0	98.6188	8.57752	0	0	1301.17	9.97659	0	0				K08218	COG0477	GEPR	Permeases of the major facilitator superfamily
BGK56_RS10115	BGK56_09885	yfeN [H]	Uncharacterized outer membrane protein YfeN	625	43	32	22	0	3571.63	0	4.15627	5.8e-07	0	0	12.3817	1.19097e-15	0	7.88815	9.84943	3.8371e-10	0									-
BGK56_RS10120	BGK56_09890		hypothetical protein	143	14			0
BGK56_RS10125	BGK56_09895	cyoA [H]	Cytochrome O ubiquinol oxidase subunit II (EC 1.10.3.-)	757	50	62	38	0	21330	15058	4.09053	7.19e-14	0	3963.3	12.066	0	0	2312.3	12.1214	0	0	310.894	5.26386	0	0			GO:0008827|cytochrome o ubiquinol oxidase activity;GO:0008827|cytochrome bo3 ubiquinol oxidase activity	K02297,K02826	COG1622	C	Heme/copper-type cytochrome/quinol oxidases subunit 2
BGK56_RS10130	BGK56_09900	cyoB [H]	Cytochrome O ubiquinol oxidase subunit I (EC 1.10.3.-)	1592	90	160	68	0	79296.5	653297	3.50539	0	0	37967.6	11.5755	0	0	315149	8.47603	0	0	1.16493e+06	7.75691	0	0			GO:0008827|cytochrome o ubiquinol oxidase activity;GO:0008827|cytochrome bo3 ubiquinol oxidase activity	K02274,K02298,K02827	COG0843	C	Heme/copper-type cytochrome/quinol oxidases subunit 1
BGK56_RS10135	BGK56_09905	cyoC [H]	Cytochrome O ubiquinol oxidase subunit III (EC 1.10.3.-)	491	30	56	25	0	63153.3	10.2636	4.85268	2.7e-15	0	0	8.95739	0	0	20806.5	8.56613	0	0	6515.09	6.50042	0	0			GO:0008827|cytochrome o ubiquinol oxidase activity;GO:0008827|cytochrome bo3 ubiquinol oxidase activity	K02299,K02828	COG1845	C	Heme/copper-type cytochrome/quinol oxidase subunit 3
BGK56_RS10140	BGK56_09910	cyoD [H]	Cytochrome O ubiquinol oxidase subunit IV (EC 1.10.3.-)	265	12	14	8	0	18668.3	1.1872	3.71298	0.00849541	0	0	12.7107	7.07154e-07	0											GO:0008827|cytochrome o ubiquinol oxidase activity;GO:0008827|cytochrome bo3 ubiquinol oxidase activity	K02300,K02829	COG3125	C	Heme/copper-type cytochrome/quinol oxidase subunit 4
BGK56_RS10145	BGK56_09915	cyoE [H]	Heme O synthase, protoheme IX farnesyltransferase (EC 2.5.1.-) COX10-CtaB	709	57	106	45	0	60071.9	22.6315	7.80843	0	0	362.652	23.6428	0	1	85543.1	20.5097	0	1	771667	9.18189	0	0	1	1	GO:0004659|prenyltransferase activity;GO:0004659|protein geranylgeranyltransferase activity;GO:0004659|protein prenyltransferase activity;GO:0004659|4-hydroxybenzoate octaprenyltransferase activity;GO:0004659|protoheme IX farnesyltransferase activity;GO:0004659|(S)-2,3-di-O-geranylgeranylglyceryl phosphate synthase activity;GO:0004659|cadaverine aminopropyltransferase activity;GO:0004659|agmatine…	K02301	COG0109	O	Polyprenyltransferase (cytochrome oxidase assembly factor)
BGK56_RS10150	BGK56_09920	yajR [H]	Inner membrane transport protein YajR	1093	84	86	45	0	9716.33	0.36695	11.3052	0	0	0.466625	20.7931	0	1	163.232	15.9976	0	0	19.8855	20.3596	0	1	1	1		K08151	COG0477	GEPR	Permeases of the major facilitator superfamily
BGK56_RS10155	BGK56_09925	yajQ [C]	UPF0234 protein Yitk	392	18	24	14	0	5167.96	0	5.10679	1.48e-07	0	0	14.6098	1.31796e-11	0	257.918	7.31229	9.10451e-07	0	21.0801	4.73398	3.99269e-08	0				K09767	COG1666	S	Uncharacterized protein conserved in bacteria
BGK56_RS10160	BGK56_09930	panE [H]	2-dehydropantoate 2-reductase (EC 1.1.1.169)	728	53	49	27	0	1956.01	33.6747	10.0074	0	0	0.436146	20.8628	0	1	40.1587	10.136	0	0	5.13954	12.206	0	0	1		GO:0008677|2-dehydropantoate 2-reductase activity	K00077	COG1893	H	Ketopantoate reductase
BGK56_RS10165	BGK56_09935		DJ-1/YajL/PfpI superfamily, includes chaperone protein YajL (former ThiJ), parkinsonism-associated protein DJ-1, peptidases PfpI, Hsp31	474	29			0																					K03152,K05520,K05687
BGK56_RS10170	BGK56_09940	thiI [H]	tRNA 4-thiouridine synthase (EC 2.8.1.4) / Rhodanese-like domain required for thiamine synthesis	1160	67	79	41	0	11422.7	156.351	7.45404	0	0	10645.6	15.9475	0	0	91.7185	17.169	0	0	17.5563	19.5999	0	0				K03151	COG0301	H	Thiamine biosynthesis ATP pyrophosphatase
BGK56_RS10175	BGK56_09945		Exodeoxyribonuclease VII small subunit (EC 3.1.11.6)	200	7			1																				GO:0008855|exodeoxyribonuclease VII activity	K03602
BGK56_RS10180	BGK56_09950		(2E,6E)-farnesyl diphosphate synthase (EC 2.5.1.10) @ Dimethylallyltransferase (EC 2.5.1.1)	733	46			1																				GO:0004337|geranyltranstransferase activity;GO:0004161|dimethylallyltranstransferase activity	K00795,K03602,K13789
BGK56_RS10185	BGK56_09955		1-deoxy-D-xylulose 5-phosphate synthase (EC 2.2.1.7)	1494	84			1																				GO:0008661|1-deoxy-D-xylulose-5-phosphate synthase activity	K01662
BGK56_RS10190	BGK56_09960	thiL [H]	Thiamine-monophosphate kinase (EC 2.7.4.16)	791	54	46	30	0	1649.24	1.35102	6.88719	0	0	0	13.6891	0	0											GO:0009030|thiamine-phosphate kinase activity	K00946	COG0611	H	Thiamine monophosphate kinase
BGK56_RS10195	BGK56_09965	nusB	Transcription termination protein NusB	332	23			0																					K03625
BGK56_RS10200	BGK56_09970		6,7-dimethyl-8-ribityllumazine synthase (EC 2.5.1.78)	375	19			0																					K00794
BGK56_RS10205	BGK56_09975	ribD [H]	Diaminohydroxyphosphoribosylaminopyrimidine deaminase (EC 3.5.4.26) / 5-amino-6-(5-phosphoribosylamino)uracil reductase (EC 1.1.1.193)	891	46	46	27	0	4572.91	0.12568	8.09408	0	0	0.266319	18.0435	0	0	105.576	13.3345	0	0							GO:0008835|diaminohydroxyphosphoribosylaminopyrimidine deaminase activity;GO:0008703|5-amino-6-(5-phosphoribosylamino)uracil reductase activity	K01498,K11752	COG1985	H	Pyrimidine reductase riboflavin biosynthesis
BGK56_RS10210	BGK56_09980		Ribonucleotide reductase transcriptional regulator NrdR	359	17			0																					K07738
BGK56_RS10215	BGK56_09985	secF	Protein translocase subunit SecF	774	53			1																					K03072,K03074
BGK56_RS10220	BGK56_09990	secD	Protein translocase subunit SecD	1477	86			1																					K03072,K12257
BGK56_RS10225	BGK56_09995	yajC	Protein translocase subunit YajC	265	15			1																					K03210
BGK56_RS10230	BGK56_10000	tgt [H]	Queuine tRNA-ribosyltransferase (EC 2.4.2.29)	901	51	37	27	0	9814.83	0.75408	8.90512	0	0	5.32638	22.1529	0	1	5722.21	7.25893	1.66397e-13	0	310.886	10.0383	0	0	1		GO:0008479|queuine tRNA-ribosyltransferase activity	K00773	COG0343	J	Queuine/archaeosine tRNA-ribosyltransferase
BGK56_RS10235	BGK56_10005	queA [H]	S-adenosylmethionine:tRNA ribosyltransferase-isomerase (EC 2.4.99.17)	855	44	47	25	0	3599.79	102.48	6.18044	4.99e-11	0	37.9551	7.81786	6.01778e-13	0	797.885	10.3815	2.63869e-11	0								K07568	COG0809	J	S-adenosylmethionine:tRNA-ribosyltransferase-isomerase (queuine synthetase)
BGK56_RS10240	BGK56_10010		Acyl carrier protein phosphodiesterase (EC 3.1.4.14)	486	28			0																				GO:0008770|[acyl-carrier-protein] phosphodiesterase activity	K08682
BGK56_RS10245	BGK56_10015	ahpC [C]	Alkyl hydroperoxide reductase subunit C-like protein	481	18	16	9	0	2839.84	0	18.3338	2.74e-10	0	0	20.2245	7.30809e-11	1	37.7198	23.7131	5.78094e-08	1	4.70515	19.334	1.88315e-10	0	1	1		K03386,K20011	COG0450	O	Peroxiredoxin
BGK56_RS10250	BGK56_10020	-	hypothetical protein	495	30	20	14	0	689.182	0	26.1341	6.59e-13	1	0	53.1572	0	1									1				-
BGK56_RS10255	BGK56_10025		Gamma-glutamyltranspeptidase (EC 2.3.2.2) @ Glutathione hydrolase (EC 3.4.19.13)	1412	93	83	51	0	7773.32	9.62134	6.68112	0	0	1.48174	13.4926	0	0	65.0259	9.30688	0	0	16.4622	13.0751	0	0			GO:0003840|gamma-glutamyltransferase activity;GO:0036374|glutathione hydrolase activity	K00681
BGK56_RS10260	BGK56_10030	poxB [H]	Pyruvate dehydrogenase (quinone) (EC 1.2.5.1)	1374	103	96	65	0	12415.6	14.809	5.77783	0	0	24.3417	10.856	0	0	514.152	10.14	0	0	123.124	8.00392	0	0			GO:0052737|pyruvate dehydrogenase (quinone) activity	K00156,K00158	COG0028	EH	Thiamine pyrophosphate-requiring enzymes [acetolactate synthase pyruvate dehydrogenase (cytochrome) glyoxylate carboligase phosphonopyruvate decarboxylase]
BGK56_RS10265	BGK56_10035	brnQ [H]	Branched-chain amino acid transport system carrier protein	1059	79	87	50	0	14610	20.4224	15.1945	0	0	26.0893	34.3282	0	1	1762.48	21.0533	0	1	1521.28	21.0192	0	1	1	1		K03311	COG1114	E	Branched-chain amino acid permeases
BGK56_RS10270	BGK56_10040	phoR [H]	Phosphate regulon sensor protein PhoR (SphS) (EC 2.7.13.3)	1052	72	53	35	0	902.63	0	7.1594	0	0	0	13.7197	0	0											GO:0004673|protein histidine kinase activity	K07636	COG0642	T	Signal transduction histidine kinase
BGK56_RS10275	BGK56_10045		Phosphate regulon transcriptional regulatory protein PhoB (SphR)	551	33			0																					K02483,K07657,K07658,K07668
BGK56_RS10280	BGK56_10050	sbcD [H]	Exonuclease SbcD	973	55	45	28	0	2134.61	0	3.77137	1.83e-13	0	1.0732	5.17534	4.40617e-13	0	2.71236	5.80089	6.73223e-15	0								K03547	COG0420	L	DNA repair exonuclease
BGK56_RS10285	BGK56_10055	sbcC [H]	Exonuclease SbcC	2941	156	112	75	0	2676.97	12.1953	3.93852	0	0	14.5594	7.37988	0	0	45.8401	7.36758	0	0	4.08412	8.73789	0	0				K03546	COG0419	L	ATPase involved in DNA repair
BGK56_RS10290	BGK56_10060	-	Nitroreductase family protein	479	27	13	10	0	2948.84	0	37.7914	1.14e-10	1	4.48257	10.8956	1.77096e-08	0									1			K07078	COG3560	R	Predicted oxidoreductase related to nitroreductase
BGK56_RS10295				241	15			0
BGK56_RS10300	BGK56_10065		hypothetical protein	927	82			0
BGK56_RS10305	BGK56_10070	fimD [H]	hypothetical protein	1974	193	84	62	0	1058.05	32.2916	5.66558	0	0	14.6999	7.54298	0	0												K07347	COG3188	NU	P pilus assembly protein porin PapC
BGK56_RS10310	BGK56_10075		hypothetical protein	599	59			1																					K07346,K07357,K15540
BGK56_RS10315	BGK56_10080		Fimbrial protein precursor	409	28			0																					K07345
BGK56_RS10320	BGK56_10085		hypothetical protein	219	19			1
BGK56_RS10325	BGK56_10090	cpdB [H]	2',3'-cyclic-nucleotide 2'-phosphodiesterase (EC 3.1.4.16) / 3'-nucleotidase (EC 3.1.3.6)	1559	112	95	62	0	5987	5.43301	9.14581	0	0	93.4061	18.1082	0	0	27.0508	10.8902	0	0	227.926	13.9396	0	0			GO:0008663|2',3'-cyclic-nucleotide 2'-phosphodiesterase activity;GO:0008254|3'-nucleotidase activity	K01081,K01119,K08693	COG0737	F	5'-nucleotidase/2'3'-cyclic phosphodiesterase and related esterases
BGK56_RS10330	BGK56_10095	mak [H]	Cryptic sugar kinase Mak	723	35	36	24	0	1669.98	89.1688	4.80368	1.1e-09	0	28.6094	10.485	0	0	10.0198	8.55493	7.44999e-15	0								K00845,K00847,K00884,K00885	COG1940	KG	Transcriptional regulator/sugar kinase
BGK56_RS10335	BGK56_10100	rdgC [H]	DNA recombination-dependent growth factor RdgC	723	37	36	25	0	4510.49	1.98669e+06	2.10305	0.00788501	0	929000	10.7083	0	0	147.567	10.6682	0	0								K03554	COG2974	L	DNA recombination-dependent growth factor C
BGK56_RS10340	BGK56_10105	-	Acetyltransferase	409	30	21	14	0	3852.66	0	12.9727	1.59e-11	0	0	37.5564	0	1									1			K00657	COG0454	KR	Histone acetyltransferase HPA2 and related acetyltransferases
BGK56_RS10345	BGK56_10110	yedF [H]	UPF0033 protein YedF	191	16	18	11	0	1204.79	0.85671	8.53835	1.16e-09	0	0.746355	27.0373	6.02526e-16	1	15.9359	13.0072	1.52984e-14	0					1				COG0425	O	Predicted redox protein regulator of disulfide bond formation
BGK56_RS10350	BGK56_10115	yedE [H]	UPF0394 inner membrane protein YedE	968	72	88	43	0	23157.3	48890.6	4.36418	3.58e-15	0	101278	10.4252	0	0	76.7803	11.4346	0	0	131.309	11.8726	0	0				K07112	COG2391	R	Predicted transporter component
BGK56_RS10355	BGK56_10120	exbD [H]	TonB-ExbBD energy transducing system, ExbD subunit	339	21	17	12	0	2043.41	0	13.2361	3.14e-14	0	0	17.9848	7.2115e-14	0												K03559,K03560	COG0848	U	Biopolymer transport protein
BGK56_RS10360	BGK56_10125	exbB [H]	TonB-ExbBD energy transducing system, ExbB subunit	745	37	50	25	0	16307.7	3.37173	8.88964	0	0	0	26.4898	0	1	369.139	27.1643	0	1	60.3154	31.6764	0	1	1	1		K03561,K03562	COG0811	U	Biopolymer transport proteins
BGK56_RS10365	BGK56_10130	metC [H]	Cystathionine beta-lyase (EC 4.4.1.8)	948	61	64	38	0	4124.8	62.6644	8.01744	0	0	6.80074	14.1958	0	0	9.53043	16.0627	0	0	1.0968	17.8902	0	0			GO:0004121|cystathionine beta-lyase activity	K01739,K01760,K01761	COG0626	E	Cystathionine beta-lyases/cystathionine gamma-synthases
BGK56_RS10370	BGK56_10135	yghB [H]	DedA family inner membrane protein YghB	536	33	18	13	0	2102.74	0	22.3906	2.45e-14	1	0	50.5468	4.03476e-15	1									1			K03975	COG0586	S	Uncharacterized membrane-associated protein
BGK56_RS10375	BGK56_10140	ybbI [C]	Albicidin resistance protein	812	57	50	32	0	4540.51	0.441618	8.68821	6.83e-13	0	60.5884	10.4987	1.55362e-12	0	15.7185	9.27351	1.10234e-14	0									COG0789	K	Predicted transcriptional regulators
BGK56_RS10380	BGK56_10145		hypothetical protein	318	21			0
BGK56_RS10385	BGK56_10150	carB [H]	Carbamoyl-phosphate synthase large chain (EC 6.3.5.5)	2576	141	178	94	0	98926.7	544122	3.05969	0	0	788182	6.39037	0	0	450128	4.77521	0	0	534273	5.54976	0	0			GO:0004088|carbamoyl-phosphate synthase (glutamine-hydrolyzing) activity	K01955	COG0458	EF	Carbamoylphosphate synthase large subunit (split gene in MJ)
[truncated: 2,275 more rows]

## Sheet: Estimated Essential Genes
ORF	Old_RefSeqID	length	TAsites	Gene	Product	GO	KO	COGcat	COGdesc
BGK56_RS00185	BGK56_00185	675	63		hypothetical protein
BGK56_RS00270		179	13
BGK56_RS00910	BGK56_00880	59	2
BGK56_RS00915	BGK56_00885	58	3
BGK56_RS00975	BGK56_00935	147	12
BGK56_RS01050	BGK56_01010	181	15		hypothetical protein
BGK56_RS01060		433	38
BGK56_RS01105	BGK56_01065	270	20		hypothetical protein
BGK56_RS01245	BGK56_01200	311	32		hypothetical protein
BGK56_RS01265	BGK56_01220	229	32		hypothetical protein
BGK56_RS01640	BGK56_01590	60	3
BGK56_RS01910	BGK56_01860	349	25
BGK56_RS02215	BGK56_02145	69	3
BGK56_RS03180	BGK56_03100	2067	215
BGK56_RS03185	BGK56_03105	155	20
BGK56_RS03290	BGK56_03205	294	28		hypothetical protein
BGK56_RS03320		138	10
BGK56_RS03330	BGK56_03235	181	14		hypothetical protein
BGK56_RS03985	BGK56_03890	157	8		hypothetical protein
BGK56_RS04050	BGK56_03955	354	53		hypothetical protein
BGK56_RS04355		114	11
BGK56_RS04400	BGK56_04295	176	18		hypothetical protein
BGK56_RS04405	BGK56_04300	284	21		hypothetical protein
BGK56_RS04480		121	9
BGK56_RS04485	BGK56_04370	62	5
BGK56_RS04760	BGK56_04635	167	11		hypothetical protein
BGK56_RS04865	BGK56_04740	217	13		hypothetical protein
BGK56_RS04870	BGK56_04745	171	10
BGK56_RS04885	BGK56_04760	255	18
BGK56_RS05210	BGK56_05085	171	9		hypothetical protein
BGK56_RS05505	BGK56_05370	438	45		hypothetical protein
BGK56_RS05545	BGK56_05405	203	17		hypothetical protein
BGK56_RS05635	BGK56_05495	272	16		hypothetical protein
BGK56_RS05665	BGK56_05525	301	28		hypothetical protein
BGK56_RS05670	BGK56_05530	315	28		hypothetical protein
BGK56_RS05890	BGK56_05745	287	28		hypothetical protein
BGK56_RS05935	BGK56_05790	649	68		hypothetical protein
BGK56_RS06295	BGK56_06145	59	3
BGK56_RS06605	BGK56_06455	366	40		hypothetical protein
BGK56_RS07085	BGK56_06930	507	45
BGK56_RS07735	BGK56_07580	171	13		hypothetical protein
BGK56_RS07800	BGK56_07640	60	4
BGK56_RS08080	BGK56_07915	210	13		COG2274: ABC-type bacteriocin/lantibiotic exporters, contain an N-terminal double-glycine peptidase domain
BGK56_RS08305	BGK56_08140	296	30		hypothetical protein
BGK56_RS08850	BGK56_08670	60	5
BGK56_RS08865	BGK56_08685	60	4
BGK56_RS08870	BGK56_08690	73	2
BGK56_RS09155	BGK56_08975	260	3		hypothetical protein
BGK56_RS09225	BGK56_09035	239	21		hypothetical protein
BGK56_RS09275	BGK56_09085	387	9		hypothetical protein
BGK56_RS09500	BGK56_09290	248	32		hypothetical protein
BGK56_RS09510	BGK56_09300	152	8		hypothetical protein
BGK56_RS09740	BGK56_09520	267	20		hypothetical protein
BGK56_RS10000	BGK56_09770	207	23		hypothetical protein
BGK56_RS10320	BGK56_10085	219	19		hypothetical protein
BGK56_RS10810	BGK56_10570	67	3
BGK56_RS10905	BGK56_10665	229	22		hypothetical protein
BGK56_RS11370	BGK56_11120	841	91		hypothetical protein
BGK56_RS11725	BGK56_11470	219	23		hypothetical protein
BGK56_RS12675	BGK56_12415	176	13		hypothetical protein
BGK56_RS14430	BGK56_14135	265	25		hypothetical protein
BGK56_RS14490	BGK56_14195	59	3
BGK56_RS14520	BGK56_14220	59	4
BGK56_RS14530	BGK56_14230	59	4
BGK56_RS14670		92	6
BGK56_RS14790	BGK56_14485	59	2
BGK56_RS14945	BGK56_14635	60	2
BGK56_RS15000	BGK56_14690	143	8		Diaminopimelate decarboxylase and/or diaminopimelate epimerase leader peptide
BGK56_RS15130	BGK56_14820	59	2
BGK56_RS15215		253	14
BGK56_RS15420	BGK56_15110	71	6
BGK56_RS15425	BGK56_15115	60	2
BGK56_RS15795	BGK56_15480	869	52
BGK56_RS15805	BGK56_15490	224	21		hypothetical protein
BGK56_RS16150		440	36
BGK56_RS16185		121	5
BGK56_RS16195		117	4
BGK56_RS16265	BGK56_15920	366	43		hypothetical protein
BGK56_RS16905	BGK56_16560	297	14
BGK56_RS17015	BGK56_16670	60	3
BGK56_RS17090		171	7
BGK56_RS17240		159	11
BGK56_RS17435		164	12
BGK56_RS17460	BGK56_17095	147	9
BGK56_RS17500	BGK56_17130	159	7		hypothetical protein
BGK56_RS17735	BGK56_17360	60	2
BGK56_RS17845	BGK56_17460	152	12
BGK56_RS17865	BGK56_17480	171	10
BGK56_RS17870	BGK56_17485	217	14		hypothetical protein
BGK56_RS17935	BGK56_17550	143	10
BGK56_RS17950	BGK56_17565	207	14		hypothetical protein
BGK56_RS17990	BGK56_17605	193	9		hypothetical protein
BGK56_RS18710	BGK56_18310	59	2
BGK56_RS18735	BGK56_18335	67	2
BGK56_RS18740	BGK56_18340	60	4
BGK56_RS18795	BGK56_18395	469	61
BGK56_RS18800	BGK56_18400	258	21
BGK56_RS18815	BGK56_18415	452	46		hypothetical protein
BGK56_RS18825	BGK56_18425	344	41		hypothetical protein
BGK56_RS18830	BGK56_18430	373	39		hypothetical protein
BGK56_RS18855	BGK56_18455	387	43		hypothetical protein
BGK56_RS18910	BGK56_18510	71	5
BGK56_RS19040	BGK56_18640	59	3
BGK56_RS19275	BGK56_18865	260	33		hypothetical protein
BGK56_RS20455	BGK56_20015	243	16		hypothetical protein
BGK56_RS21025	BGK56_20570	301	8		hypothetical protein
BGK56_RS21165		61	2
BGK56_RS21340	BGK56_20870	155	4		hypothetical protein
BGK56_RS21385	BGK56_20910	296	9		hypothetical protein
BGK56_RS21485	BGK56_21010	354	11		hypothetical protein
BGK56_RS21640	BGK56_21160	255	9		hypothetical protein
BGK56_RS21710		181	7
BGK56_RS21850		107	6
BGK56_RS21995		179	7
BGK56_RS22015	BGK56_21495	145	14		hypothetical protein
BGK56_RS22020		155	3
BGK56_RS22090		1397	99
BGK56_RS22115		349	22
BGK56_RS22160		140	11
BGK56_RS22165		258	17
BGK56_RS00815	BGK56_00785	236	10		Citrate lyase gamma chain, acyl carrier protein		K01646	C	Covalent carrier of the coenzyme of citrate lyase (By similarity)
BGK56_RS07675	BGK56_07520	555	23	napG	Ferredoxin-type protein NapG (periplasmic nitrate reductase)		K02573,K02574	C	Quinol dehydrogenase periplasmic component
BGK56_RS10950	BGK56_10710	577	31		Respiratory nitrate reductase delta chain (EC 1.7.99.4)	GO:0008940|nitrate reductase activity	K00373	C	Respiratory nitrate reductase 2 delta chain
BGK56_RS13535	BGK56_13265	186	15		ATP synthase F0 sector subunit c (EC 3.6.3.14)		K02110	C	F(1)F(0) ATP synthase produces ATP from ADP in the presence of a proton or sodium gradient. F-type ATPases consist of two structural domains, F(1) containing the extramembraneous catalytic core and F(0) containing the membrane proton channel, linked together by a central stalk and a peripheral stalk. During catalysis, ATP synthesis in the catalytic domain of F(1) is coupled via a rotary mechanism…
BGK56_RS13545	BGK56_13275	426	20		ATP synthase delta chain (EC 3.6.3.14)		K02113	C	F(1)F(0) ATP synthase produces ATP from ADP in the presence of a proton or sodium gradient. F-type ATPases consist of two structural domains, F(1) containing the extramembraneous catalytic core and F(0) containing the membrane proton channel, linked together by a central stalk and a peripheral stalk. During catalysis, ATP synthesis in the catalytic domain of F(1) is coupled via a rotary mechanism…
BGK56_RS13550	BGK56_13280	1232	61		ATP synthase alpha chain (EC 3.6.3.14)		K02111	C	Produces ATP from ADP in the presence of a proton gradient across the membrane. The alpha chain is a regulatory subunit (By similarity)
BGK56_RS13555	BGK56_13285	690	35		ATP synthase gamma chain (EC 3.6.3.14)		K02115	C	Produces ATP from ADP in the presence of a proton gradient across the membrane. The gamma chain is believed to be important in regulating ATPase activity and the flow of protons through the CF(0) complex (By similarity)
BGK56_RS13560	BGK56_13290	1105	64		ATP synthase beta chain (EC 3.6.3.14)		K02112	C	Produces ATP from ADP in the presence of a proton gradient across the membrane. The catalytic sites are hosted primarily by the beta subunits (By similarity)
BGK56_RS13565	BGK56_13295	339	22	atpC	ATP synthase epsilon chain (EC 3.6.3.14)		K02114	C	Produces ATP from ADP in the presence of a proton gradient across the membrane (By similarity)
BGK56_RS15315	BGK56_15005	423	33		Inorganic pyrophosphatase (EC 3.6.1.1)	GO:0004427|inorganic diphosphatase activity	K01507	C	pyrophosphate phospho-hydrolase
BGK56_RS15375	BGK56_15065	937	50	obgE	GTP-binding protein Obg		K03979	C	An essential GTPase which binds GTP, GDP and possibly (p)ppGpp with moderate affinity, with high nucleotide exchange rates and a fairly low GTP hydrolysis rate (By similarity). It may play a role in control of the cell cycle, stress response, ribosome biogenesis and in those bacteria that undergo differentiation, in morphogenesis control
BGK56_RS19830	BGK56_19410	421	24		Flavodoxin 1		K03839	C	Low-potential electron donor to a number of redox enzymes (By similarity)
BGK56_RS02085	BGK56_02020	493	33	fic	Cell filamentation protein Fic		K04095	D	Mobile mystery protein B
BGK56_RS03635	BGK56_03540	459	39	ispA	Intracellular septation protein IspA		K06190	D	probably involved in intracellular septation (By similarity)
BGK56_RS07230	BGK56_07075	927	40	ftsZ	Cell division protein FtsZ		K03531	D	Essential cell division protein that forms a contractile ring structure (Z ring) at the future cell division site. The regulation of the ring assembly controls the timing and the location of cell division. One of the functions of the FtsZ ring is to recruit other cell division proteins to the septum to produce a new cell wall between the dividing cells. Binds GTP and shows GTPase activity (By sim…
BGK56_RS07235	BGK56_07080	1004	52	ftsA	Cell division protein FtsA		K03590	D	This protein may be involved in anomalous filament growth. May be a component of the septum (By similarity)
BGK56_RS07290	BGK56_07135	255	14	ftsL	Cell division protein FtsL		K03586	D	Essential cell division protein. May link together the upstream cell division proteins, which are predominantly cytoplasmic, with the downstream cell division proteins, which are predominantly periplasmic (By similarity)
BGK56_RS08630	BGK56_08450	239	15	ftsB	Cell division protein DivIC (FtsB), stabilizes FtsL against RasP cleavage		K05589	D	Essential cell division protein. May link together the upstream cell division proteins, which are predominantly cytoplasmic, with the downstream cell division proteins, which are predominantly periplasmic (By similarity)
BGK56_RS14065	BGK56_13790	1033	48	envC	Murein hydrolase activator EnvC			D	peptidase
BGK56_RS16480	BGK56_16135	531	24	ftsE	Cell-division-associated, ABC-transporter-like signaling protein FtsE		K09811,K09812	D	Cell division ATP-binding protein ftsE
BGK56_RS16485	BGK56_16140	781	49	ftsX	Cell-division-associated, ABC-transporter-like signaling protein FtsX		K09811	D	Part of the ABC transporter FtsEX involved in
BGK56_RS17420	BGK56_17060	1129	78	ftsP	Cell division protein FtsP		K04753	D	Cell division protein that is required for growth during stress conditions. May be involved in protecting or stabilizing the divisomal assembly under conditions of stress (By similarity)
BGK56_RS18300	BGK56_17910	1081	63		tRNA(Ile)-lysidine synthetase (EC 6.3.4.19)		K00760,K04075,K15780	D	Ligates lysine onto the cytidine present at position 34 of the AUA codon-specific tRNA(Ile) that contains the anticodon CAU, in an ATP-dependent manner. Cytidine is converted to lysidine, thus changing the amino acid specificity of the tRNA from methionine to isoleucine (By similarity)
BGK56_RS19750	BGK56_19330	2864	138	ftsK	DNA translocase FtsK		K03466	D	cell division protein FtsK
BGK56_RS19935	BGK56_19515	1059	65	mukF	Chromosome partition protein MukF		K03633	D	Involved in chromosome condensation, segregation and cell cycle progression. May participate in facilitating chromosome segregation by condensation DNA from both sides of a centrally located replisome during cell division. Not required for mini-F plasmid partitioning. Probably acts via its interaction with MukB and MukE. Overexpression results in anucleate cells. It has a calcium binding activity…
BGK56_RS19940	BGK56_19520	582	38	mukE	Chromosome partition protein MukE		K03804	D	Involved in chromosome condensation, segregation and cell cycle progression. May participate in facilitating chromosome segregation by condensation DNA from both sides of a centrally located replisome during cell division. Probably acts via its interaction with MukB and MukF (By similarity)
BGK56_RS19945	BGK56_19525	3555	177	mukB	Chromosome partition protein MukB		K03632	D	Plays a central role in chromosome condensation, segregation and cell cycle progression. Functions as a homodimer, which is essential for chromosome partition. Involved in negative DNA supercoiling in vivo, and by this means organize and compact chromosomes. May achieve or facilitate chromosome segregation by condensation DNA from both sides of a centrally located replisome during cell division (…
BGK56_RS01780	BGK56_01730	1338	90	sapA	Peptide transport periplasmic protein SapA		K19226	E	Peptide transport periplasmic protein SapA
BGK56_RS04125	BGK56_04025	903	50		N-succinyl-L,L-diaminopimelate desuccinylase (EC 3.5.1.18)	GO:0009014|succinyl-diaminopimelate desuccinylase activity	K01439	E	Catalyzes the hydrolysis of N-succinyl-L,L- diaminopimelic acid (SDAP), forming succinate and LL-2,6- diaminoheptanedioate (DAP), an intermediate involved in the bacterial biosynthesis of lysine and meso-diaminopimelic acid, an essential component of bacterial cell walls (By similarity)
BGK56_RS10490	BGK56_10255	527	27		Phosphoserine phosphatase (EC 3.1.3.3)	GO:0004647|phosphoserine phosphatase activity	K18697	E	HAD-superfamily subfamily IB hydrolase
BGK56_RS13700	BGK56_13430	884	58		Aspartate-semialdehyde dehydrogenase (EC 1.2.1.11)	GO:0004073|aspartate-semialdehyde dehydrogenase activity	K00133	E	Catalyzes the NADPH-dependent formation of L-aspartate- semialdehyde (L-ASA) by the reductive dephosphorylation of L- aspartyl-4-phosphate (By similarity)
BGK56_RS15005	BGK56_14695	659	30		Diaminopimelate epimerase (EC 5.1.1.7)	GO:0008837|diaminopimelate epimerase activity	K01778	E	Catalyzes the stereoinversion of LL-2,6- diaminoheptanedioate (L,L-DAP) to meso-diaminoheptanedioate (meso- DAP), a precursor of L-lysine and an essential component of the bacterial peptidoglycan (By similarity)
BGK56_RS16630	BGK56_16285	354	23		3-dehydroquinate dehydratase II (EC 4.2.1.10)	GO:0003855|3-dehydroquinate dehydratase activity	K03786	E	Catalyzes a trans-dehydration via an enolate intermediate (By similarity)
BGK56_RS01500	BGK56_01450	320	31	arnF	Undecaprenyl phosphate-aminoarabinose flippase subunit ArnF		K12963	E, G	Translocates 4-amino-4-deoxy-L-arabinose- phosphoundecaprenol (alpha-L-Ara4N-phosphoundecaprenol) from the cytoplasmic to the periplasmic side of the inner membrane (By similarity)
BGK56_RS02115	BGK56_02045	750	41		Ribose-phosphate pyrophosphokinase (EC 2.7.6.1)	GO:0004749|ribose phosphate diphosphokinase activity	K00948	F	Phosphoribosyl pyrophosphate synthase
BGK56_RS05105	BGK56_04980	500	28		Thymidylate kinase (EC 2.7.4.9)	GO:0004798|thymidylate kinase activity	K00943	F	Phosphorylation of dTMP to form dTDP in both de novo and salvage pathways of dTTP synthesis (By similarity)
BGK56_RS05110	BGK56_04985	822	64	yceG	FIG004453: protein YceG like		K07082	F	aminodeoxychorismate lyase
BGK56_RS06425	BGK56_06275	1177	67	engA	GTP-binding protein EngA		K00058,K03977	F	GTPase that plays an essential role in the late steps of ribosome biogenesis (By similarity)
BGK56_RS07990	BGK56_07830	515	30		Adenylate kinase (EC 2.7.4.3)	GO:0004017|adenylate kinase activity	K00939	F	Catalyzes the reversible transfer of the terminal phosphate group between ATP and AMP. Plays an important role in cellular energy homeostasis and in adenine nucleotide metabolism (By similarity)
BGK56_RS08075	BGK56_07910	1309	75		CTP synthase (EC 6.3.4.2)	GO:0003883|CTP synthase activity	K01937	F	Catalyzes the ATP-dependent amination of UTP to CTP with either L-glutamine or ammonia as the source of nitrogen (By similarity)
BGK56_RS13945	BGK56_13670	363	22		Deoxyuridine 5'-triphosphate nucleotidohydrolase (EC 3.6.1.23)	GO:0004170|dUTP diphosphatase activity	K01520	F	This enzyme is involved in nucleotide metabolism it produces dUMP, the immediate precursor of thymidine nucleotides and it decreases the intracellular concentration of dUTP so that uracil cannot be incorporated into DNA (By similarity)
BGK56_RS17675	BGK56_17300	680	57		Thymidylate synthase (EC 2.1.1.45)	GO:0004799|thymidylate synthase activity	K00560	F	Provides the sole de novo source of dTMP for DNA biosynthesis (By similarity)
BGK56_RS19880	BGK56_19460	546	28		Cytidylate kinase (EC 2.7.4.25)		K00945,K13799	F	Cytidine monophosphate kinase
BGK56_RS01220	BGK56_01175	229	14		PTS system, IIB component		K02822	G	pts system
BGK56_RS02395	BGK56_02325	1179	68		Glucose-6-phosphate 1-dehydrogenase (EC 1.1.1.49)	GO:0004345|glucose-6-phosphate dehydrogenase activity	K00036	G	glucose-6-phosphate 1-dehydrogenase
BGK56_RS03490	BGK56_03395	935	59	lapB	Lipopolysaccharide assembly protein LapB		K19804	G	Tetratricopeptide repeat protein
BGK56_RS07045	BGK56_06890	524	27		Ribose 5-phosphate isomerase A (EC 5.3.1.6)	GO:0004751|ribose-5-phosphate isomerase activity	K00851,K01807	G	phosphoriboisomerase A
BGK56_RS08070	BGK56_07905	1040	55		Enolase (EC 4.2.1.11)	GO:0004634|phosphopyruvate hydratase activity	K01689	G	Catalyzes the reversible conversion of 2- phosphoglycerate into phosphoenolpyruvate. It is essential for the degradation of carbohydrates via glycolysis (By similarity)
BGK56_RS09885	BGK56_09660	930	46		Phosphoglycerate kinase (EC 2.7.2.3)	GO:0004618|phosphoglycerate kinase activity	K00927,K01803	G	Phosphoglycerate kinase
BGK56_RS09895	BGK56_09670	1595	93		Transketolase (EC 2.2.1.1)	GO:0004802|transketolase activity	K00615	G	Transketolase (EC 2.2.1.1)
BGK56_RS11685	BGK56_11430	1316	76		Glucose-6-phosphate isomerase (EC 5.3.1.9)	GO:0004347|glucose-6-phosphate isomerase activity	K01810,K13810	G	phosphohexose isomerase
BGK56_RS13330	BGK56_13060	539	35		Ribulose-phosphate 3-epimerase (EC 5.1.3.1)	GO:0004750|ribulose-phosphate 3-epimerase activity	K01783	G	ribulose-phosphate 3-epimerase
BGK56_RS15410	BGK56_15100	1069	68		Phosphoglucosamine mutase (EC 5.4.2.10)	GO:0008966|phosphoglucosamine mutase activity	K03431	G	Catalyzes the conversion of glucosamine-6-phosphate to glucosamine-1-phosphate (By similarity)
BGK56_RS15640	BGK56_15330	995	107		Xanthosine permease		K03289,K05820,K11537	G	nucleoside
BGK56_RS16730	BGK56_16385	217	20		Phosphocarrier protein, nitrogen regulation associated		K08485,K11189	G	PHOSPHOCARRIER protein
BGK56_RS16740	BGK56_16395	373	26	ptsN	PTS IIA-like nitrogen-regulatory protein PtsN		K02806	G	PTS IIA-like nitrogen-regulatory protein PtsN
BGK56_RS18315	BGK56_17925	253	14		PTS system, N,N'-diacetylchitobiose-specific IIB component (EC 2.7.1.196)		K02760	G	PTS System
BGK56_RS19490	BGK56_19075	1124	77		6-phosphogluconate dehydrogenase, decarboxylating (EC 1.1.1.44)	GO:0004616|phosphogluconate dehydrogenase (decarboxylating) activity	K00033	G	Catalyzes the oxidative decarboxylation of 6- phosphogluconate to ribulose 5-phosphate and CO(2), with concomitant reduction of NADP to NADPH (By similarity)
BGK56_RS19865	BGK56_19445	1307	70		Phosphoglucomutase (EC 5.4.2.2)	GO:0004614|phosphoglucomutase activity	K01835	G	Phosphoglucomutase (EC 5.4.2.2
BGK56_RS02130	BGK56_02060	1009	51		Glutamyl-tRNA reductase (EC 1.2.1.70)	GO:0008883|glutamyl-tRNA reductase activity	K02492	H	Catalyzes the NADPH-dependent reduction of glutamyl- tRNA(Glu) to glutamate 1-semialdehyde (GSA) (By similarity)
BGK56_RS03510	BGK56_03415	786	47		Porphobilinogen synthase (EC 4.2.1.24)	GO:0004655|porphobilinogen synthase activity	K01698	H	delta-aminolevulinic acid dehydratase
BGK56_RS05990	BGK56_05845	1033	56		Dihydrofolate synthase (EC 6.3.2.12) @ Folylpolyglutamate synthase (EC 6.3.2.17)	GO:0008841|dihydrofolate synthase activity;GO:0004326|tetrahydrofolylpolyglutamate synthase activity	K11754	H	folylpolyglutamate synthase Dihydrofolate synthase
BGK56_RS06560	BGK56_06410	1297	86		NAD synthetase (EC 6.3.1.5) / Glutamine amidotransferase chain of NAD synthetase	GO:0008795|NAD+ synthase activity	K01916,K01950	H	Nad synthetase
BGK56_RS07190	BGK56_07035	483	31		Dephospho-CoA kinase (EC 2.7.1.24)	GO:0004140|dephospho-CoA kinase activity	K00859	H	Catalyzes the phosphorylation of the 3'-hydroxyl group of dephosphocoenzyme A to form coenzyme A (By similarity)
BGK56_RS07395	BGK56_07240	923	46		S-adenosylmethionine synthetase (EC 2.5.1.6)	GO:0004478|methionine adenosyltransferase activity	K00789	H	Catalyzes the formation of S-adenosylmethionine from methionine and ATP
BGK56_RS07805	BGK56_07645	685	41		Methenyltetrahydrofolate cyclohydrolase (EC 3.5.4.9) / Methylenetetrahydrofolate dehydrogenase (NADP+) (EC 1.5.1.5)	GO:0004477|methenyltetrahydrofolate cyclohydrolase activity;GO:0004488|methylenetetrahydrofolate dehydrogenase (NADP+) activity	K01491	H	Catalyzes the oxidation of 5,10- methylenetetrahydrofolate to 5,10-methenyltetrahydrofolate and then the hydrolysis of 5,10-methenyltetrahydrofolate to 10- formyltetrahydrofolate (By similarity)
BGK56_RS07985	BGK56_07825	776	46		Ferrochelatase, protoheme ferro-lyase (EC 4.99.1.1)	GO:0004325|ferrochelatase activity	K01772	H	Catalyzes the ferrous insertion into protoporphyrin IX (By similarity)
BGK56_RS08155	BGK56_07990	392	26		2-amino-4-hydroxy-6-hydroxymethyldihydropteridine pyrophosphokinase (EC 2.7.6.3)	GO:0003848|2-amino-4-hydroxy-6-hydroxymethyldihydropteridine diphosphokinase activity	K00950,K13940	H	2-Amino-4-hydroxy-6-hydroxymethyldihydropteridine pyrophosphokinase
BGK56_RS10180	BGK56_09950	733	46		(2E,6E)-farnesyl diphosphate synthase (EC 2.5.1.10) @ Dimethylallyltransferase (EC 2.5.1.1)	GO:0004337|geranyltranstransferase activity;GO:0004161|dimethylallyltranstransferase activity	K00795,K03602,K13789	H	Polyprenyl synthetase
BGK56_RS10185	BGK56_09955	1494	84		1-deoxy-D-xylulose 5-phosphate synthase (EC 2.2.1.7)	GO:0008661|1-deoxy-D-xylulose-5-phosphate synthase activity	K01662	H	Catalyzes the acyloin condensation reaction between C atoms 2 and 3 of pyruvate and glyceraldehyde 3-phosphate to yield 1-deoxy-D-xylulose-5-phosphate (DXP) (By similarity)
BGK56_RS10515	BGK56_10280	750	50		FMN adenylyltransferase (EC 2.7.7.2) / Riboflavin kinase (EC 2.7.1.26)	GO:0003919|FMN adenylyltransferase activity;GO:0008531|riboflavin kinase activity	K11753	H	riboflavin biosynthesis protein ribF
BGK56_RS11015	BGK56_10775	419	27		Protoporphyrinogen IX oxidase, oxygen-independent, HemG (EC 1.3.-.-)	GO:0016166|phytoene dehydrogenase activity;GO:0016166|peptidyl-oxazoline dehydrogenase activity;GO:0016166|peptidyl-thiazoline dehydrogenase activity;GO:0016166|carvone reductase activity;GO:0016166|2-hydroxycyclohexane-1-carboxyl-CoA dehydrogenase activity;GO:0016166|2,6-dihydroxycyclohexane-1-carboxyl-CoA dehydrogenase activity;GO:0016166|1-chloro-2,2-bis(4-chlorophenyl)ethane dehydrogenase act…	K00230	H	protoporphyrinogen oxidase
BGK56_RS11675	BGK56_11420	692	47		4-hydroxybenzoate polyprenyltransferase (EC 2.5.1.39)	GO:0002083|4-hydroxybenzoate decaprenyltransferase activity;GO:0002083|4-hydroxybenzoate nonaprenyltransferase activity	K03179	H	Synthesis of 3-octaprenyl-4-hydroxybenzoate (By similarity)
BGK56_RS11820	BGK56_11565	851	57		Uroporphyrinogen III decarboxylase (EC 4.1.1.37)	GO:0004853|uroporphyrinogen decarboxylase activity	K01599	H	Catalyzes the decarboxylation of four acetate groups of uroporphyrinogen-III to yield coproporphyrinogen-III (By similarity)
BGK56_RS14015	BGK56_13740	387	24		Phosphopantetheine adenylyltransferase (EC 2.7.7.3)	GO:0004595|pantetheine-phosphate adenylyltransferase activity	K00954	H	Reversibly transfers an adenylyl group from ATP to 4'- phosphopantetheine, yielding dephospho-CoA (dPCoA) and pyrophosphate (By similarity)
BGK56_RS14505	BGK56_14210	781	69		Biotin operon repressor / Biotin--protein ligase (EC 6.3.4.9)(EC 6.3.4.10)(EC 6.3.4.11)(EC 6.3.4.15)	GO:0004079|biotin-[methylmalonyl-CoA-carboxytransferase] ligase activity;GO:0004080|biotin-[propionyl-CoA-carboxylase (ATP-hydrolyzing)] ligase activity;GO:0004078|biotin-[methylcrotonoyl-CoA-carboxylase] ligase activity;GO:0004077|biotin-[acetyl-CoA-carboxylase] ligase activity	K03524	H	Biotin- acetyl-CoA-carboxylase ligase
BGK56_RS14510	BGK56_14215	759	61		Pantothenate kinase (EC 2.7.1.33)	GO:0004594|pantothenate kinase activity	K00867	H	pantothenic acid kinase
BGK56_RS14985	BGK56_14675	755	44		Porphobilinogen deaminase (EC 2.5.1.61)	GO:0004418|hydroxymethylbilane synthase activity	K01749	H	Tetrapolymerization of the monopyrrole PBG into the hydroxymethylbilane pre-uroporphyrinogen in several discrete steps (By similarity)
BGK56_RS15360	BGK56_15050	776	41		Octaprenyl diphosphate synthase (EC 2.5.1.90)		K02523,K13787,K13789	H	synthase
BGK56_RS17330	BGK56_16970	287	19		Dihydroneopterin aldolase (EC 4.1.2.25)	GO:0004150|dihydroneopterin aldolase activity	K01633	H	dihydroneopterin aldolase
BGK56_RS17590	BGK56_17215	402	26	folA	Dihydrofolate reductase (EC 1.5.1.3)	GO:0004146|dihydrofolate reductase activity	K00287,K18591	H	Key enzyme in folate metabolism. Catalyzes an essential reaction for de novo glycine and purine synthesis, and for DNA precursor synthesis (By similarity)
BGK56_RS18560	BGK56_18170	524	36		Nicotinate-nucleotide adenylyltransferase (EC 2.7.7.18)	GO:0004515|nicotinate-nucleotide adenylyltransferase activity	K00969,K01488	H	Catalyzes the reversible adenylation of nicotinate mononucleotide (NaMN) to nicotinic acid adenine dinucleotide (NaAD) (By similarity)
BGK56_RS19355	BGK56_18945	527	32		GTP cyclohydrolase I (EC 3.5.4.16) type 1	GO:0003934|GTP cyclohydrolase I activity	K01495	H	GTP cyclohydrolase i
BGK56_RS00905	BGK56_00875	438	27		CDP-diacylglycerol--glycerol-3-phosphate 3-phosphatidyltransferase (EC 2.7.8.5)	GO:0008444|CDP-diacylglycerol-glycerol-3-phosphate 3-phosphatidyltransferase activity	K00995,K08744	I	cdp-diacylglycerol-glycerol-3-phosphate 3-phosphatidyltransferase
BGK56_RS01755	BGK56_01705	630	40		Enoyl-[acyl-carrier-protein] reductase [NADH] (EC 1.3.1.9)	GO:0004318|enoyl-[acyl-carrier-protein] reductase (NADH) activity	K00208	I	Enoyl- acyl-carrier-protein reductase NADH
BGK56_RS05125	BGK56_05000	188	8		Acyl carrier protein		K02078	I	Carrier of the growing fatty acid chain in fatty acid biosynthesis (By similarity)
BGK56_RS05130	BGK56_05005	587	35	fabG	3-oxoacyl-[acyl-carrier protein] reductase (EC 1.1.1.100)	GO:0004316|3-oxoacyl-[acyl-carrier-protein] reductase (NADPH) activity	K00059,K11610	I	reductase
BGK56_RS05135	BGK56_05010	745	35		Malonyl CoA-acyl carrier protein transacylase (EC 2.3.1.39)	GO:0004314|[acyl-carrier-protein] S-malonyltransferase activity	K00645,K15329,K15355	I	malonyl CoA-acyl carrier protein transacylase
BGK56_RS05140	BGK56_05015	759	38		3-oxoacyl-[acyl-carrier-protein] synthase, KASIII (EC 2.3.1.180)	GO:0033818|beta-ketoacyl-acyl-carrier-protein synthase III activity	K00648,K18003	I	Catalyzes the condensation reaction of fatty acid synthesis by the addition to an acyl acceptor of two carbons from malonyl-ACP. Catalyzes the first condensation reaction which initiates fatty acid synthesis and may therefore play a role in governing the total rate of fatty acid production. Possesses both acetoacetyl-ACP synthase and acetyl transacylase activities. Its substrate specificity deter…
BGK56_RS06445	BGK56_06295	896	49		(E)-4-hydroxy-3-methylbut-2-enyl-diphosphate synthase (flavodoxin) (EC 1.17.7.3)		K03526	I	Converts 2C-methyl-D-erythritol 2,4-cyclodiphosphate (ME-2,4cPP) into 1-hydroxy-2-methyl-2-(E)-butenyl 4-diphosphate (By similarity)
BGK56_RS06615	BGK56_06465	306	19	acpS	Holo-[acyl-carrier-protein] synthase (EC 2.7.8.7)	GO:0008897|holo-[acyl-carrier-protein] synthase activity	K00997	I	Transfers the 4'-phosphopantetheine moiety from coenzyme A to a Ser of acyl-carrier-protein (By similarity)
BGK56_RS08620	BGK56_08440	409	27		2-C-methyl-D-erythritol 2,4-cyclodiphosphate synthase (EC 4.6.1.12)	GO:0008685|2-C-methyl-D-erythritol 2,4-cyclodiphosphate synthase activity	K01770,K12506	I	Involved in the biosynthesis of isopentenyl diphosphate (IPP) and dimethylallyl diphosphate (DMAPP), two major building blocks of isoprenoid compounds. Catalyzes the conversion of 4- diphosphocytidyl-2-C-methyl-D-erythritol 2-phosphate (CDP-ME2P) to 2-C-methyl-D-erythritol 2,4-cyclodiphosphate (ME-CPP) with a corresponding release of cytidine 5-monophosphate (CMP) (By similarity)
BGK56_RS08625	BGK56_08445	577	36		2-C-methyl-D-erythritol 4-phosphate cytidylyltransferase (EC 2.7.7.60)	GO:0050518|2-C-methyl-D-erythritol 4-phosphate cytidylyltransferase activity	K00991	I	Catalyzes the formation of 4-diphosphocytidyl-2-C- methyl-D-erythritol from CTP and 2-C-methyl-D-erythritol 4- phosphate (MEP) (By similarity)
BGK56_RS10495	BGK56_10260	762	38		4-hydroxy-3-methylbut-2-enyl diphosphate reductase (EC 1.17.7.4)		K02945,K03527	I	Converts 1-hydroxy-2-methyl-2-(E)-butenyl 4-diphosphate into isopentenyl diphosphate (IPP) and dimethylallyl diphosphate (DMAPP) (By similarity)
BGK56_RS11670	BGK56_11415	1974	140		Glycerol-3-phosphate acyltransferase (EC 2.3.1.15)	GO:0004366|glycerol-3-phosphate O-acyltransferase activity	K00631	I	glycerol-3-phosphate acyltransferase
BGK56_RS16620	BGK56_16275	1076	58		Biotin carboxylase of acetyl-CoA carboxylase (EC 6.3.4.14)	GO:0004075|biotin carboxylase activity	K01961	I	acetyl-CoA carboxylase biotin carboxylase
BGK56_RS16625	BGK56_16280	380	12		Biotin carboxyl carrier protein of acetyl-CoA carboxylase		K02160	I	Acetyl-CoA carboxylase, biotin carboxyl carrier protein
BGK56_RS17415	BGK56_17055	587	34		Acyl-CoA:1-acyl-sn-glycerol-3-phosphate acyltransferase (EC 2.3.1.51) @ Acyl-ACP:1-acyl-sn-glycerol-3-phosphate acyltransferase (EC 2.3.1.n4)	GO:0003841|1-acylglycerol-3-phosphate O-acyltransferase activity	K00655,K15781	I	1-acyl-sn-glycerol-3-phosphate acyltransferase
BGK56_RS18230	BGK56_17840	959	59		1-deoxy-D-xylulose 5-phosphate reductoisomerase (EC 1.1.1.267)	GO:0030604|1-deoxy-D-xylulose-5-phosphate reductoisomerase activity	K00099	I	Catalyzes the NADP-dependent rearrangement and reduction of 1-deoxy-D-xylulose-5-phosphate (DXP) to 2-C-methyl-D-erythritol 4-phosphate (MEP) (By similarity)
BGK56_RS18235	BGK56_17845	601	42		Undecaprenyl diphosphate synthase (EC 2.5.1.31)	GO:0008834|di-trans,poly-cis-decaprenylcistransferase activity	K00806,K14215	I	Catalyzes the condensation of isopentenyl diphosphate (IPP) with allylic pyrophosphates generating different type of terpenoids (By similarity)
BGK56_RS18240	BGK56_17850	690	49		Phosphatidate cytidylyltransferase (EC 2.7.7.41)	GO:0004605|phosphatidate cytidylyltransferase activity	K00981	I	Phosphatidate cytidylyltransferase
BGK56_RS18265	BGK56_17875	361	20		3-hydroxyacyl-[acyl-carrier-protein] dehydratase, FabZ form (EC 4.2.1.59)	GO:0019171|3-hydroxyacyl-[acyl-carrier-protein] dehydratase activity;GO:0019171|3-hydroxyoctanoyl-[acyl-carrier-protein] dehydratase activity	K02372	I	Involved in unsaturated fatty acids biosynthesis. Catalyzes the dehydration of short chain beta-hydroxyacyl-ACPs and long chain saturated and unsaturated beta-hydroxyacyl-ACPs (By similarity)
BGK56_RS18290	BGK56_17900	767	47		Acetyl-coenzyme A carboxyl transferase alpha chain (EC 6.4.1.2)	GO:0003989|acetyl-CoA carboxylase activity	K01962,K01963	I	Component of the acetyl coenzyme A carboxylase (ACC) complex. First, biotin carboxylase catalyzes the carboxylation of biotin on its carrier protein (BCCP) and then the CO(2) group is transferred by the carboxyltransferase to acetyl-CoA to form malonyl-CoA (By similarity)
BGK56_RS18415	BGK56_18025	1083	99	pssA	CDP-diacylglycerol--serine O-phosphatidyltransferase (EC 2.7.8.8)	GO:0003882|CDP-diacylglycerol-serine O-phosphatidyltransferase activity	K00998	I	Phosphatidylserine synthase
BGK56_RS19605	BGK56_19185	486	31		Undecaprenyl-diphosphatase BcrC (EC 3.6.1.27)	GO:0050380|undecaprenyl-diphosphatase activity	K19302	I	Undecaprenyl pyrophosphate phosphatase
BGK56_RS20040	BGK56_19615	414	28		3-hydroxyacyl-[acyl-carrier-protein] dehydratase, FabA form (EC 4.2.1.59) @ Trans-2-decenoyl-[acyl-carrier-protein] isomerase (EC 5.3.3.14)	GO:0019171|3-hydroxyacyl-[acyl-carrier-protein] dehydratase activity;GO:0019171|3-hydroxyoctanoyl-[acyl-carrier-protein] dehydratase activity;GO:0034017|trans-2-decenoyl-acyl-carrier-protein isomerase activity	K01716	I	Necessary for the introduction of cis unsaturation into fatty acids. Catalyzes the dehydration of (3R)-3-hydroxydecanoyl- ACP to E-(2)-decenoyl-ACP and then its isomerization to Z-(3)- decenoyl-ACP. Can catalyze the dehydratase reaction for beta- hydroxyacyl-ACPs with saturated chain lengths up to 16 0, being most active on intermediate chain length (By similarity)
BGK56_RS01415	BGK56_01365	1542	104		Threonyl-tRNA synthetase (EC 6.1.1.3)	GO:0004829|threonine-tRNA ligase activity	K01868	J	threonyL-tRNA synthetase
BGK56_RS01425	BGK56_01375	431	18		Translation initiation factor 3		K02520	J	IF-3 binds to the 30S ribosomal subunit and shifts the equilibrum between 70S ribosomes and their 50S and 30S subunits in favor of the free subunits, thus enhancing the availability of 30S subunits on which protein synthesis initiation begins (By similarity)
BGK56_RS01430	BGK56_01380	157	11		LSU ribosomal protein L35p		K02916	J	50s ribosomal protein l35
BGK56_RS01435	BGK56_01385	284	12		LSU ribosomal protein L20p		K02887	J	Binds directly to 23S ribosomal RNA and is necessary for the in vitro assembly process of the 50S ribosomal subunit. It is not involved in the protein synthesizing functions of that subunit (By similarity)
BGK56_RS01440	BGK56_01390	786	39		Phenylalanyl-tRNA synthetase alpha chain (EC 6.1.1.20)	GO:0004826|phenylalanine-tRNA ligase activity	K01889	J	phenylalanyl-tRNA synthetase (alpha subunit)
BGK56_RS01445	BGK56_01395	1909	96		Phenylalanyl-tRNA synthetase beta chain (EC 6.1.1.20)	GO:0004826|phenylalanine-tRNA ligase activity	K01890	J	phenylalanyl-tRNA synthetase (beta subunit)
BGK56_RS02135	BGK56_02065	865	41		Peptide chain release factor 1		K02835	J	Peptide chain release factor 1 directs the termination of translation in response to the peptide chain termination codons UAG and UAA (By similarity)
BGK56_RS02250	BGK56_02180	1383	83		Arginyl-tRNA synthetase (EC 6.1.1.19)	GO:0004814|arginine-tRNA ligase activity	K01887	J	arginyL-tRNA synthetase
BGK56_RS02295	BGK56_02225	1417	72		Aspartyl-tRNA synthetase (EC 6.1.1.12)	GO:0004815|aspartate-tRNA ligase activity	K01876	J	aspartyl-trna synthetase
BGK56_RS04925	BGK56_04800	882	48	mnmA	tRNA-specific 2-thiouridylase MnmA (EC 2.8.1.13)		K00566	J	Catalyzes the 2-thiolation of uridine at the wobble position (U34) of tRNA, leading to the formation of s(2)U34 (By similarity)
BGK56_RS05310	BGK56_05185	224	15		LSU ribosomal protein L25p		K02897	J	This is one of the proteins that binds to the 5S RNA in the ribosome where it forms part of the central protuberance (By similarity)
BGK56_RS06300	BGK56_06150	1136	74		Glutamyl-tRNA synthetase (EC 6.1.1.17)	GO:0004818|glutamate-tRNA ligase activity	K01885,K09698	J	Catalyzes the attachment of glutamate to tRNA(Glu) in a two-step reaction glutamate is first activated by ATP to form Glu-AMP and then transferred to the acceptor end of tRNA(Glu) (By similarity)
BGK56_RS06930	BGK56_06780	1215	70		Lysyl-tRNA synthetase (class II) (EC 6.1.1.6)	GO:0004824|lysine-tRNA ligase activity	K01874,K04567	J	lysyL-tRNA synthetase
BGK56_RS06935	BGK56_06785	880	54		Peptide chain release factor 2 @ programmed frameshift-containing		K02836	J	Peptide chain release factor 2 directs the termination of translation in response to the peptide chain termination codons UGA and UAA (By similarity)
BGK56_RS08805	BGK56_08625	282	20		LSU ribosomal protein L19p		K02884	J	This protein is located at the 30S-50S ribosomal subunit interface and may play a role in the structure and function of the aminoacyl-tRNA binding site (By similarity)
BGK56_RS08810	BGK56_08630	611	27		tRNA (guanine(37)-N(1))-methyltransferase (EC 2.1.1.228)	GO:0052906|tRNA (guanine(37)-N(1))-methyltransferase activity	K00554,K01770	J	Specifically methylates guanosine-37 in various tRNAs (By similarity)
BGK56_RS08815	BGK56_08635	438	28	rimM	16S rRNA processing protein RimM		K02860	J	An accessory protein needed during the final step in the assembly of 30S ribosomal subunit, possibly for assembly of the head region. Probably interacts with S19. Essential for efficient processing of 16S rRNA. May be needed both before and after RbfA during the maturation of 16S rRNA. It has affinity for free ribosomal 30S subunits but not for 70S ribosomes (By similarity)
BGK56_RS08820	BGK56_08640	198	10		SSU ribosomal protein S16p		K02959	J	30s ribosomal protein S16
BGK56_RS10510	BGK56_10275	2247	129		Isoleucyl-tRNA synthetase (EC 6.1.1.5)	GO:0004822|isoleucine-tRNA ligase activity	K01870	J	amino acids such as valine, to avoid such errors it has two additional distinct tRNA(Ile)-dependent editing activities. One activity is designated as 'pretransfer' editing and involves the hydrolysis of activated Val-AMP. The other activity is designated 'posttransfer' editing and involves deacylation of mischarged Val-tRNA(Ile) (By similarity)
BGK56_RS10520	BGK56_10285	207	14		SSU ribosomal protein S20p		K02968	J	Binds directly to 16S ribosomal RNA (By similarity)
BGK56_RS11910	BGK56_11655	294	12		LSU ribosomal protein L7p/L12p (P1/P2)		K02935	J	Seems to be the binding site for several of the factors involved in protein synthesis and appears to be essential for accurate translation (By similarity)
BGK56_RS11915	BGK56_11660	397	14		LSU ribosomal protein L10p (P0)		K02864	J	50s ribosomal protein L10
BGK56_RS11920	BGK56_11665	560	29		LSU ribosomal protein L1p (L10Ae)		K02863	J	Binds directly to 23S rRNA. The L1 stalk is quite mobile in the ribosome, and is involved in E site tRNA release (By similarity)
BGK56_RS11925	BGK56_11670	342	16		LSU ribosomal protein L11p (L12e)		K02867	J	This protein binds directly to 23S ribosomal RNA (By similarity)
BGK56_RS11945	BGK56_11690	1700	86		Translation elongation factor G		K02355	J	Catalyzes the GTP-dependent ribosomal translocation step during translation elongation. During this step, the ribosome changes from the pre-translocational (PRE) to the post- translocational (POST) state as the newly formed A-site-bound peptidyl-tRNA and P-site-bound deacylated tRNA move to the P and E sites, respectively. Catalyzes the coordinated movement of the two tRNA molecules, the mRNA and…
BGK56_RS11950	BGK56_11695	375	18		SSU ribosomal protein S7p (S5e)		K02992	J	One of the primary rRNA binding proteins, it binds directly to 16S rRNA where it nucleates assembly of the head domain of the 30S subunit. Is located at the subunit interface close to the decoding center, probably blocks exit of the E-site tRNA (By similarity)
BGK56_RS11955	BGK56_11700	299	21		SSU ribosomal protein S12p (S23e)		K02950	J	Interacts with and stabilizes bases of the 16S rRNA that are involved in tRNA selection in the A site and with the mRNA backbone. Located at the interface of the 30S and 50S subunits, it traverses the body of the 30S subunit contacting proteins on the other side and probably holding the rRNA structure together. The combined cluster of proteins S8, S12 and S17 appears to hold together the shoulder…
BGK56_RS12270	BGK56_12010	726	41		Glycyl-tRNA synthetase alpha chain (EC 6.1.1.14)	GO:0004820|glycine-tRNA ligase activity	K01878	J	glycyl-tRNA synthetase, alpha subunit
BGK56_RS13740	BGK56_13470	114	4		LSU ribosomal protein L34p		K02914	J	50S ribosomal protein l34
BGK56_RS13965	BGK56_13690	188	10		LSU ribosomal protein L28p @ LSU ribosomal protein L28p, zinc-independent		K02902	J	50s ribosomal protein l28
BGK56_RS14560	BGK56_14260	248	9		SSU ribosomal protein S10p (S20e)		K02946	J	Involved in the binding of tRNA to the ribosomes (By similarity)
BGK56_RS14565	BGK56_14265	503	35		LSU ribosomal protein L3p (L3e)		K02906	J	One of the primary rRNA binding proteins, it binds directly near the 3'-end of the 23S rRNA, where it nucleates assembly of the 50S subunit (By similarity)
BGK56_RS14570	BGK56_14270	483	19		LSU ribosomal protein L4p (L1e)		K02926	J	One of the primary rRNA binding proteins, this protein initially binds near the 5'-end of the 23S rRNA. It is important during the early stages of 50S assembly. It makes multiple contacts with different domains of the 23S rRNA in the assembled 50S subunit and ribosome (By similarity)
BGK56_RS14575	BGK56_14275	241	11		LSU ribosomal protein L23p (L23Ae)		K02892	J	One of the early assembly proteins it binds 23S rRNA. One of the proteins that surrounds the polypeptide exit tunnel on the outside of the ribosome. Forms the main docking site for trigger factor binding to the ribosome (By similarity)
BGK56_RS14580	BGK56_14280	659	36		LSU ribosomal protein L2p (L8e)		K02886	J	One of the primary rRNA binding proteins. Required for association of the 30S and 50S subunits to form the 70S ribosome, for tRNA binding and peptide bond formation. It has been suggested to have peptidyltransferase activity
BGK56_RS14585	BGK56_14285	222	8		SSU ribosomal protein S19p (S15e)		K02965	J	Protein S19 forms a complex with S13 that binds strongly to the 16S ribosomal RNA (By similarity)
BGK56_RS14595	BGK56_14295	560	37		SSU ribosomal protein S3p (S3e)		K02982	J	Binds the lower part of the 30S subunit head. Binds mRNA in the 70S ribosome, positioning it for translation (By similarity)
BGK56_RS14600	BGK56_14300	327	18		LSU ribosomal protein L16p (L10e)		K02878	J	Binds 23S rRNA and is also seen to make contacts with the A and possibly P site tRNAs (By similarity)
BGK56_RS14605	BGK56_14305	152	4		LSU ribosomal protein L29p (L35e)		K02904	J	50s ribosomal protein l29
BGK56_RS14610	BGK56_14310	203	15		SSU ribosomal protein S17p (S11e)		K02961	J	One of the primary rRNA binding proteins, it binds specifically to the 5'-end of 16S ribosomal
BGK56_RS14615	BGK56_14315	296	19		LSU ribosomal protein L14p (L23e)		K02874	J	Binds to 23S rRNA. Forms part of two intersubunit bridges in the 70S ribosome (By similarity)
BGK56_RS14620	BGK56_14320	251	15		LSU ribosomal protein L24p (L26e)		K02895	J	One of the proteins that surrounds the polypeptide exit tunnel on the outside of the subunit (By similarity)
BGK56_RS14625	BGK56_14325	431	20		LSU ribosomal protein L5p (L11e)		K02931	J	This is 1 of the proteins that binds and probably mediates the attachment of the 5S RNA into the large ribosomal subunit, where it forms part of the central protuberance. In the 70S ribosome it contacts protein S13 of the 30S subunit (bridge B1b), connecting the 2 subunits
BGK56_RS14630	BGK56_14330	243	9	rpsN	SSU ribosomal protein S14p (S29e) @ SSU ribosomal protein S14p (S29e), zinc-independent		K02954	J	Binds 16S rRNA, required for the assembly of 30S particles and may also be responsible for determining the conformation of the 16S rRNA at the A site (By similarity)
BGK56_RS14635	BGK56_14335	313	18		SSU ribosomal protein S8p (S15Ae)		K02994	J	One of the primary rRNA binding proteins, it binds directly to 16S rRNA central domain where it helps coordinate assembly of the platform of the 30S subunit (By similarity)
BGK56_RS14640	BGK56_14340	426	23		LSU ribosomal protein L6p (L9e)		K02933	J	This protein binds to the 23S rRNA, and is important in its secondary structure. It is located near the subunit interface in the base of the L7 L12 stalk, and near the tRNA binding site of the peptidyltransferase center (By similarity)
BGK56_RS14650	BGK56_14350	399	18		SSU ribosomal protein S5p (S2e)		K02988	J	Located at the back of the 30S subunit body where it stabilizes the conformation of the head with respect to the body (By similarity)
BGK56_RS14655	BGK56_14355	143	10		LSU ribosomal protein L30p (L7e)		K02907	J	50S ribosomal protein L30
BGK56_RS14660	BGK56_14360	347	16		LSU ribosomal protein L15p (L27Ae)		K02876	J	Binds to the 23S rRNA (By similarity)
BGK56_RS14675	BGK56_14370	284	15		SSU ribosomal protein S13p (S18e)		K02952	J	Located at the top of the head of the 30S subunit, it contacts several helices of the 16S rRNA. In the 70S ribosome it contacts the 23S rRNA (bridge B1a) and protein L5 of the 50S subunit (bridge B1b), connecting the 2 subunits
BGK56_RS14680	BGK56_14375	311	12		SSU ribosomal protein S11p (S14e)		K02948	J	Located on the platform of the 30S subunit, it bridges several disparate RNA helices of the 16S rRNA. Forms part of the Shine-Dalgarno cleft in the 70S ribosome (By similarity)
BGK56_RS14685	BGK56_14380	495	28		SSU ribosomal protein S4p (S9e) @ SSU ribosomal protein S4p (S9e), zinc-independent		K02986	J	One of the primary rRNA binding proteins, it binds directly to 16S rRNA where it nucleates assembly of the body of the 30S subunit (By similarity)
BGK56_RS14695	BGK56_14390	306	14		LSU ribosomal protein L17p		K02879	J	50S ribosomal protein l17
BGK56_RS14725	BGK56_14420	757	53		Methionyl-tRNA formyltransferase (EC 2.1.2.9)	GO:0004479|methionyl-tRNA formyltransferase activity	K00604	J	Modifies the free amino group of the aminoacyl moiety of methionyl-tRNA(fMet). The formyl group appears to play a dual role in the initiator identity of N-formylmethionyl-tRNA by (I) promoting its recognition by IF2 and (II) impairing its binding to EFTu-GTP (By similarity)
BGK56_RS14745	BGK56_14440	455	32		Threonylcarbamoyl-AMP synthase (EC 2.7.7.87)		K07566	J	Required for the formation of a threonylcarbamoyl group on adenosine at position 37 (t(6)A37) in tRNAs that read codons beginning with adenine (By similarity)
BGK56_RS15160	BGK56_14850	752	40		tRNA dimethylallyltransferase (EC 2.5.1.75)	GO:0052381|tRNA dimethylallyltransferase activity	K00791	J	Catalyzes the transfer of a dimethylallyl group onto the adenine at position 37 in tRNAs that read codons beginning with uridine, leading to the formation of N6-(dimethylallyl)adenosine (i(6)A) (By similarity)
BGK56_RS15210	BGK56_14900	315	14		SSU ribosomal protein S6p		K02990	J	Binds together with S18 to 16S ribosomal RNA (By similarity)
BGK56_RS15220	BGK56_14910	181	12		SSU ribosomal protein S18p @ SSU ribosomal protein S18p, zinc-independent		K02963	J	Binds as a heterodimer with protein S6 to the central domain of the 16S rRNA, where it helps stabilize the platform of the 30S subunit (By similarity)
BGK56_RS15365	BGK56_15055	246	10		LSU ribosomal protein L21p		K02888	J	This protein binds to 23S rRNA in the presence of protein L20 (By similarity)
BGK56_RS15370	BGK56_15060	205	12		LSU ribosomal protein L27p		K02899	J	50S ribosomal protein l27
BGK56_RS15395	BGK56_15085	503	26		23S rRNA (uridine(2552)-2'-O)-methyltransferase (EC 2.1.1.166)		K02427	J	Specifically methylates the uridine in position 2552 of 23S rRNA at the 2'-O position of the ribose in the fully assembled 50S ribosomal subunit (By similarity)
BGK56_RS15440	BGK56_15130	2185	83		Translation initiation factor 2		K02519	J	One of the essential components for the initiation of protein synthesis. Protects formylmethionyl-tRNA from spontaneous hydrolysis and promotes its binding to the 30S ribosomal subunits. Also involved in the hydrolysis of GTP during the formation of the 70S ribosomal complex (By similarity)
BGK56_RS15455	BGK56_15145	215	7		SSU ribosomal protein S15p (S13e)		K02956	J	Forms an intersubunit bridge (bridge B4) with the 23S rRNA of the 50S subunit in the ribosome (By similarity)
BGK56_RS16835	BGK56_16490	342	20		LSU ribosomal protein L13p (L13Ae)		K02871	J	This protein is one of the early assembly proteins of the 50S ribosomal subunit, although it is not seen to bind rRNA by itself. It is important during the early stages of 50S assembly (By similarity)
BGK56_RS16840	BGK56_16495	313	15		SSU ribosomal protein S9p (S16e)		K02996	J	30S ribosomal protein S9
BGK56_RS17310	BGK56_16950	171	10		SSU ribosomal protein S21p		K02970	J	30S ribosomal protein S21
BGK56_RS17335	BGK56_16975	995	53		CCA tRNA nucleotidyltransferase (EC 2.7.7.72)	GO:0001680|tRNA 3'-terminal CCA addition;GO:0001680|CTP:tRNA cytidylyltransferase activity;GO:0001680|CTP:3'-cytidine-tRNA cytidylyltransferase activity;GO:0001680|ATP:3'-cytidine-cytidine-tRNA adenylyltransferase activity	K00970,K00974	J	Catalyzes the addition and repair of the essential 3'- terminal CCA sequence in tRNAs without using a nucleic acid template. Adds these three nucleotides in the order of C, C, and A to the tRNA nucleotide-73, using CTP and ATP as substrates and producing inorganic pyrophosphate
BGK56_RS17660	BGK56_17285	426	22		Adenosine (5')-pentaphospho-(5'')-adenosine pyrophosphohydrolase		K08311	J	Accelerates the degradation of transcripts by removing pyrophosphate from the 5'-end of triphosphorylated RNA, leading to a more labile monophosphorylated state that can stimulate subsequent ribonuclease cleavage (By similarity)
BGK56_RS18210	BGK56_17820	579	34		SSU ribosomal protein S2p (SAe)		K02967	J	30S ribosomal protein S2
BGK56_RS18225	BGK56_17835	445	23		Ribosome recycling factor		K02838	J	Responsible for the release of ribosomes from messenger RNA at the termination of protein biosynthesis. May increase the efficiency of translation by recycling ribosomes from one round of translation to another (By similarity)
[truncated: 226 more rows]

## Sheet: Single-species bladder specific
ORF	Old_RefSeqID	Gene	Product	SSBladderFC	SSBladderpadj	GO	KO	COG	COGcat	COGdesc
BGK56_RS05840	BGK56_05695	nuoI [H]	NADH-ubiquinone oxidoreductase chain I (EC 1.6.5.3)	21.6048	5.66e-08	GO:0008137|NADH dehydrogenase (ubiquinone) activity	K00338	COG1143	C	Formate hydrogenlyase subunit 6/NADH:ubiquinone oxidoreductase 23 kD subunit (chain I)
BGK56_RS10290	BGK56_10060	-	Nitroreductase family protein	37.7914	1.14e-10		K07078	COG3560	R	Predicted oxidoreductase related to nitroreductase
[truncated: 7 more rows]

## Sheet: Single-species bladder+kidneys
ORF	Old_RefSeqID	Gene	Product	SSBladderFC	SSBladderpadj	SSKidneyFC	SSKidneypadj	GO	COG	COGcat	COGdesc
[truncated: 85 more rows]

[truncated: 5 more sheets: Single-species kidney specific, Coinfection bladder specific, Coinfection bladder+kidneys, Coinfection kidney specific, Core fitness factors]
