# Supplementary material for: Transposon Insertion Site Sequencing of Providencia stuartii: Essential Genes, Fitness Factors for Catheter-Associated Urinary Tract Infection, and the Impact of Polymicrobial Infection on Fitness Requirements
Source: mSphere. 2020 May 27;5(3):e00412-20. doi: 10.1128/mSphere.00412-20 (PMC7253602; doi:10.1128/mSphere.00412-20)
Supplement: TABLE S2 [file mSphere.00412-20-st002.xlsx]

## Sheet: Sheet1
Primer name	Sequence	Amplification target	Product size (base pairs)
Primers for generation of transposon mutagenesis vector pAOJ12
AOJ_123	GATCGTGAGGCAAAGAAAAC	pSIM18 hygromycin casette	1492
AOJ_124	GCTGATAACAATTGAGCAAGA
AOJ_173	AAAAAAGCTAGCATCAGCCAAACGTCTCTTC	pSIM18 Cl repressor with NheI site	813
AOJ_174	ACATGCAACCATTATCACCG
AOJ_175	CGGTGATAATGGTTGCATGTACAACAAGCCAGGGATGTAA	pSAM_Ec mariner transposase	~1000 bp
AOJ_176	ATGGATCCTTTTTTGGTACCTGGAATTGTGAGCGGATACA
AOJ_177	GGTACCAAAAAAGGATCCATGGTTATCGGCAACTCGG	Top 10 E. coli spy terminator with MfeI site	214
AOJ_178	AAAAAAACAATTGCAAGGTAAAATGCCTGCAACT
AOJ_195	AAGCGTTCATATGTGAACTCCTGA	pSIM18 PL promoter with NdeI and KpnI sites	~300
AOJ_196	AAAAAGGTACCAGATAACCATCTGCG
Primers for replacing gene of interest with hygromycin resistance cassette
AOJ_253	tgaattcgagctcggtacccGAGTAATCGCATGATGTGG	5' Outside of impJ	~1000
AOJ_254	cctcacgatcTTCAACTTTGGGCGGTAAG
AOJ_255	caaagttgaaGATCGTGAGGCAAAGAAAAC	Hygromycin casette	~1500
AOJ_256	tcagcagcaacagGCTGATAACAATTGAGCAAG
AOJ_257	tgttatcagcCTGTTGCTGCTGAAAATG	3' Outside of impJ	~1300
AOJ_258	gtcgactctagaggatccccCACACTTAACGCACTCAG
AOJ_271	tgaattcgagctcggtacccTCAACGCCTAAGAAAAGAGC	5' Outside of yscI	~1000
AOJ_272	tgttatcagcAGGCTCCTAAAAGGTAGAGC
AOJ_273	ttaggagcctGCTGATAACAATTGAGCAAG	Hygromycin casette	~1500
AOJ_274	cacctgtggcGATCGTGAGGCAAAGAAAAC
AOJ_275	cctcacgatcGCCACAGGTGCTATTGATAC	3' Outside of yscI	~1000
AOJ_276	gtcgactctagaggatccccTATCAGGCCAAGGCAAAAGA
AOJ_277	tgaattcgagctcggtacccTTTGCTCCATGCCGATGTTT	5' Outside of fliC	~1100
AOJ_278	cctcacgatcCAGTACGCTTTGTGAACGGT
AOJ_279	aagcgtactgGATCGTGAGGCAAAGAAAAC	Hygromycin casette	~1500
AOJ_280	ggaacttggtGCTGATAACAATTGAGCAAG
AOJ_281	tgttatcagcACCAAGTTCCACAAGGTGTT	3' Outside of fliC	~1100
AOJ_282	gtcgactctagaggatccccTGGCGCTCTTTACACTATCT
AOJ_283	tgaattcgagctcggtacccCTTCTGGCAGTGCTATCCAT	5' Outside of sopB	~900
AOJ_284	cctcacgatcACACGGCTTCTCCATTGAA
AOJ_285	gaagccgtgtGATCGTGAGGCAAAGAAAAC	Hygromycin casette	~1500
AOJ_286	gccgaataacGCTGATAACAATTGAGCAAG
AOJ_287	tgttatcagcGTTATTCGGCGACAGGTACA	3' Outside of sopB	~1100
AOJ_288	gtcgactctagaggatccccCAATCAAGTTCATCGAGCGT
AOJ_353	ATTCGAGCTCGGTACCCCCATAGCAATAAGTTCATTCATGT	5' Outside of ddlA	~1200
AOJ_354	CTTTGCCTCACGATCTACTCACTCCACTTAATAAACCGAC
AOJ_355	GTTTATTAAGTGGAGTGAGTAGATCGTGAGGCAAAGAAAAC	Hygromycin casette	~1500
AOJ_356	TAATAAAATACCGCGATATGCTGATAACAATTGAGCAAGA
AOJ_357	CTCAATTGTTATCAGCATATCGCGGTATTTTATTAGCG	3' Outside of ddlA	~1100
AOJ_358	GTCGACTCTAGAGGATCCCCTACGCGACACAATTAATCGC
AOJ_373	GAATTCGAGCTCGGTACCCTACTGGCAATCGAATGGAAC	5' Outside of tatC	~1500
AOJ_374	TTTGCCTCACGATCGAAAGAAGAGCCTTAATTTATCGT
AOJ_375	CTCTTCTTTCGATCGTGAGGCAAAGAAAAC	Hygromycin casette	~1500
AOJ_376	AATAGAACATGGCTGCTGATAACAATTGAGCAAGA
AOJ_377	TCAATTGTTATCAGCAGCCATGTTCTATTTTTCG	3' Outside of tatC	~1600
AOJ_378	GTCGACTCTAGAGGATCCCCGGTGCCAGCAGATACTAAC
AOJ_395	GAATTCGAGCTCGGTACCCAGGCGCTAATTATCACCAGAG	5' Outside of clpP	~1400
AOJ_396	GCTCAATTGTTATCAGCGCCGTTAATTAGCTAGGATTTATC
AOJ_397	CCTAGCTAATTAACGGCGCTGATAACAATTGAGCAAGA	Hygromycin casette	~1500
AOJ_398	TAGTTTTTAATAGGAGAGATCGTGAGGCAAAGAAAAC
AOJ_399	CTTTGCCTCACGATCTCTCCTATTAAAAACTATCTGGTGC	3' Outside of clpP	~1400
AOJ_400	TCGACTCTAGAGGATCCCCTTAACTTCACTGGCTCAATCG
Primers for PCR verification of mutants
AOJ_199	ATCGGCGAGTACTTCTACAC	Hygromycin resistance cassette on transposon	450
AOJ_200	CTCGATGAGCTGATGCTTTG
AOJ_201	GGCCGTTTTCTTGATCTTCC	pAOJ12 vector backbone	649
AOJ_202	GCATCTTGCCTTCGACTTTT
AOJ_263	TGGATTGATGCTATTCCCCC	impJ	1426 wild-type, 1672 mutant
AOJ_264	GTGATTTGGCGTGAAGGTTT
AOJ_291	ATGTCAGTAACCGAGCCAAA	yscI	~800 wild-type, ~2000 mutant
AOJ_292	ATCTACGGCGATCACAAAGT
AOJ_293	GGTAGCTGGGTTTCTCGCTT	fliC	~1500 wild-type, ~2000 mutant
AOJ_294	ACTCACAACCGGAATCACCC
AOJ_325	TGTTCTGAGCCTGTTACGTT	fliA	1120 region containing fliA for sequencing
AOJ_326	CTCTGGCGCTCTTTACACTA
AOJ_295	TGGCTAAAGACAATGATGGG	sopB	1829 wild-type, 1682 mutant
AOJ_296	GAAAACCCTTGTACCTGTCG
AOJ_359	GATTCTTGCTCAATTGTTATCAGC	ddlA	Nothing on wild-type, 1132 mutant
AOJ_360	GCTACGCGACACAATTAATCGC
AOJ_361	ATTGTGCACGGTAATTTGGG	ddlA	566 wild-type, nothing on mutant
AOJ_362	AGTGCACGATAAGCCTGTAA
AOJ_323	TACCAACCTGTTGAGTGCAG	tatC	891 wild-type, ~1600 mutant
AOJ_324	CAGCAAAATGGCGTTACAGA
AOJ_401	CTACCCTGTTTATTTGCTGGA	clpP	758 wild-type, 1632 mutant
AOJ_402	AACAGCAAATTTAGGCGCAA
AOJ_403	TCGCGTTCAGTATCACGATT	clpP	412 wild-type, nothing on mutant
AOJ_404	AGGTGGAAGATCATATGGCG
Primers for qRT-PCR
AOJ_529	GCCCTTTTTCACCAAGCCGA	yscI	93
AOJ_530	GAGGCCTAAACTGTATTGGGCGA	yscI
AOJ_531	CCAAACCAGCGCAATACGGC	yscC	94
AOJ_532	ACTTGCGGCACAAAAACGCA	yscC
AOJ_533	ATGGCAAACCACCTGCACCT	recA	92
AOJ_534	GCGTCTTGGTGAAGACCGCT	recA
AOJ_537	CCGTTCACAAAGCGTACTGGG	fliC	94
AOJ_538	AATCGCTTGACCTGCTGCGT	fliC
AOJ_539	AACAGGGGCATTGGCATGAA	ddlA	98
AOJ_540	AGCGATACTGCGTTTTGGCGT	ddlA
AOJ_541	ACCTCGTGGTCAAAGTTCAGAGG	sopB	92
AOJ_542	GCAGCTCCTGCTGGAAACGA	sopB
AOJ_543	CGCCATATGATCTTCCACCTGACC	clpP	99
AOJ_544	GAGCAGACCTCTCGGGGTGA	clpP
AOJ_545	AAAGGCCGCACCAAATGCCA	tatC	96
AOJ_546	GTCAAAACAACACCGGATAGCGT	tatC
