# Supplementary material for: Transposon Insertion Site Sequencing of Providencia stuartii: Essential Genes, Fitness Factors for Catheter-Associated Urinary Tract Infection, and the Impact of Polymicrobial Infection on Fitness Requirements
Source: mSphere. 2020 May 27;5(3):e00412-20. doi: 10.1128/mSphere.00412-20 (PMC7253602; doi:10.1128/mSphere.00412-20)
Supplement: TABLE S3 [file mSphere.00412-20-st003.xlsx]

## Sheet: Sheet1
SRR Accession	Library ID	Barcode	Sample Type	Sample Number	Input pool
SRR10312365	82051	TTAA	Input	1.1	1
SRR10312365	82051	AAAA	Input	1.2	1
SRR10312365	82051	ACCA	Input	2.1	2
SRR10312365	82051	ACGT	Input	2.2	2
SRR10312365	82051	CATG	Input	3.1	3
SRR10312365	82051	CCAA	Input	3.2	3
SRR10312365	82051	AGTC	Input	4.1	4
SRR10312365	82051	CGAT	Input	4.2	4
SRR10312365	82051	GGGG	Input	5.1	5
SRR10312365	82051	GTAC	Input	5.2	5
SRR10312364	80626	TTTT	Single species bladder	1	1
SRR10312364	80626	ACCA	Single species bladder	2	1
SRR10312364	80626	ACGT	Single species bladder	3	1
SRR10312364	80626	AGGA	Single species bladder	5	1
SRR10312364	80626	AGTC	Single species bladder	7	2
SRR10312364	80626	ATCG	Single species bladder	8	2
SRR10312364	80626	CATG	Single species bladder	11	2
SRR10312364	80626	CCAA	Single species bladder	12	2
SRR10312364	80626	CCCC	Single species bladder	25	3
SRR10312364	80626	CGAT	Single species bladder	26	3
SRR10312364	80626	GCTA	Single species bladder	27	3
SRR10312364	80626	GGAA	Single species bladder	29	3
SRR10312364	80626	GGGG	Single species bladder	31	4
SRR10312364	80626	GTAC	Single species bladder	33	4
SRR10312364	80626	GTCA	Single species bladder	35	4
SRR10312364	80626	TATA	Single species bladder	36	4
SRR10312364	80626	TCAG	Single species bladder	50	5
SRR10312364	80626	TCGA	Single species bladder	51	5
SRR10312364	80626	TTAA	Single species bladder	52	5
SRR10312364	80626	AAAA	Single species bladder	53	5
SRR10312363	80646	TTTT	Single species kidney	1	1
SRR10312363	80646	ACCA	Single species kidney	2	1
SRR10312363	80646	ACGT	Single species kidney	3	1
SRR10312363	80646	AGGA	Single species kidney	5	1
SRR10312363	80646	AGTC	Single species kidney	7	2
SRR10312363	80646	ATCG	Single species kidney	8	2
SRR10312363	80646	CATG	Single species kidney	11	2
SRR10312363	80646	CCAA	Single species kidney	12	2
SRR10312363	80646	CCCC	Single species kidney	25	3
SRR10312363	80646	CGAT	Single species kidney	26	3
SRR10312363	80646	GCTA	Single species kidney	27	3
SRR10312363	80646	GGAA	Single species kidney	29	3
SRR10312363	80646	GGGG	Single species kidney	31	4
SRR10312363	80646	GTAC	Single species kidney	33	4
SRR10312363	80646	GTCA	Single species kidney	35	4
SRR10312363	80646	TATA	Single species kidney	36	4
SRR10312363	80646	TCAG	Single species kidney	50	5
SRR10312363	80646	TCGA	Single species kidney	51	5
SRR10312363	80646	TTAA	Single species kidney	52	5
SRR10312363	80646	AAAA	Single species kidney	53	5
SRR10312362	82061	TTTT	Coinfection bladder	13	1
SRR10312362	82061	ACCA	Coinfection bladder	14	1
SRR10312362	82061	ACGT	Coinfection bladder	15	1
SRR10312362	82061	AGGA	Coinfection bladder	18	1
SRR10312362	82061	AGTC	Coinfection bladder	20	2
SRR10312362	82061	ATCG	Coinfection bladder	21	2
SRR10312362	82061	CATG	Coinfection bladder	22	2
SRR10312362	82061	CCAA	Coinfection bladder	23	2
SRR10312362	82061	CCCC	Coinfection bladder	37	3
SRR10312362	82061	CGAT	Coinfection bladder	38	3
SRR10312362	82061	GCTA	Coinfection bladder	40	3
SRR10312362	82061	GGAA	Coinfection bladder	42	3
SRR10312362	82061	GGGG	Coinfection bladder	45	4
SRR10312362	82061	GTAC	Coinfection bladder	47	4
SRR10312362	82061	GTCA	Coinfection bladder	48	4
SRR10312362	82061	TATA	Coinfection bladder	62	4
SRR10312362	82061	TCAG	Coinfection bladder	55	5
SRR10312362	82061	TCGA	Coinfection bladder	56	5
SRR10312362	82061	TTAA	Coinfection bladder	58	5
SRR10312362	82061	AAAA	Coinfection bladder	60	5
SRR10312361	82075	TTTT	Coinfection kidney	13	1
SRR10312361	82075	ACCA	Coinfection kidney	14	1
SRR10312361	82075	ACGT	Coinfection kidney	15	1
SRR10312361	82075	AGGA	Coinfection kidney	18	1
SRR10312361	82075	AGTC	Coinfection kidney	20	2
SRR10312361	82075	ATCG	Coinfection kidney	21	2
SRR10312361	82075	CATG	Coinfection kidney	22	2
SRR10312361	82075	CCAA	Coinfection kidney	23	2
SRR10312361	82075	CCCC	Coinfection kidney	37	3
SRR10312361	82075	CGAT	Coinfection kidney	38	3
SRR10312361	82075	GCTA	Coinfection kidney	40	3
SRR10312361	82075	GGAA	Coinfection kidney	42	3
SRR10312361	82075	GGGG	Coinfection kidney	45	4
SRR10312361	82075	GTAC	Coinfection kidney	47	4
SRR10312361	82075	GTCA	Coinfection kidney	48	4
SRR10312361	82075	TATA	Coinfection kidney	62	4
SRR10312361	82075	TCAG	Coinfection kidney	55	5
SRR10312361	82075	TCGA	Coinfection kidney	56	5
SRR10312361	82075	TTAA	Coinfection kidney	58	5
SRR10312361	82075	AAAA	Coinfection kidney	60	5
